# Supplementary material for: Different effects of constitutive and induced microbiota modulation on microglia in a mouse model of Alzheimer’s disease
Source: Acta Neuropathol Commun. 2020 Jul 29;8:119. doi: 10.1186/s40478-020-00988-5 (PMC7389451; doi:10.1186/s40478-020-00988-5)
Supplement: Supplementary file 9 — Additional file 9. Table 4. List of DEG. [file 40478_2020_988_MOESM9_ESM.xlsx]

## Sheet: anovalike
genes	ABX FAD vs ABX WT	GF FAD vs GF WT	SPF FAD vs SPF WT	ABX FAD vs SPF FAD	GF FAD vs SPF FAD	ABX FAD vs GF FAD	ABX WT vs SPF WT	GF WT vs SPF WT	ABX WT vs GF WT	diffEffect Genotype ABX vs SPF	diffEffect Genotype GF vs SPF	diffEffect Genotype ABX vs GF	AveExpr	F	P.Value	adj.P.Val
Apoe	3.62129	3.45459	3.24688	0.157097	1.14879	-0.99169	-0.217304	0.941081	-1.15839	0.374402	0.207705	0.166696	10.5257	220.353	6.45e-24	1.11e-19
Lpl	3.82638	3.98284	3.84866	-0.197748	0.661863	-0.859612	-0.175467	0.52768	-0.703147	-0.0222817	0.134183	-0.156465	7.12897	197.588	3.53e-23	3.04e-19
Axl	5.20049	4.72288	4.83415	-0.0500617	0.609837	-0.659899	-0.416403	0.721109	-1.13751	0.366342	-0.111272	0.477614	6.58166	185.63	9.31e-23	4.3e-19
Clec7a	3.41206	4.116	3.54611	-0.190942	0.348813	-0.539755	-0.0568972	-0.221085	0.164188	-0.134044	0.569898	-0.703943	6.54286	184.812	9.97e-23	4.3e-19
Cst7	6.42595	7.15882	6.43694	0.059785	0.988478	-0.928693	0.0707721	0.2666	-0.195828	-0.0109871	0.721878	-0.732865	6.12608	178.453	1.72e-22	5.92e-19
Ank	3.46424	3.87492	3.68167	-0.295821	0.506402	-0.802222	-0.0783828	0.313155	-0.391538	-0.217438	0.193247	-0.410685	7.39206	175.792	2.17e-22	6.07e-19
Ctsd	1.00369	1.35072	1.01726	-0.07314	0.541351	-0.614491	-0.0595674	0.207893	-0.267461	-0.0135726	0.333457	-0.34703	13.8534	174.328	2.46e-22	6.07e-19
Gusb	1.23696	1.38227	1.10392	0.0392143	0.599756	-0.560541	-0.0938225	0.321407	-0.415229	0.133037	0.278349	-0.145312	9.34527	162.492	7.31e-22	1.58e-18
Lyz2	2.94017	2.96019	2.43669	0.239212	0.907949	-0.668738	-0.264265	0.384446	-0.648711	0.503476	0.523503	-0.0200266	9.11726	152.989	1.85e-21	3.55e-18
Cd52	2.32148	2.71001	2.28585	0.199026	0.723172	-0.524147	0.163399	0.299014	-0.135615	0.0356269	0.424159	-0.388532	6.585	150.618	2.35e-21	4.06e-18
Csf1	2.89416	2.78779	2.42287	0.149073	0.66754	-0.518467	-0.322215	0.302618	-0.624833	0.471288	0.364922	0.106366	5.88329	143.415	5e-21	7.84e-18
Ctsz	1.04371	1.33407	0.89564	0.0520204	0.663321	-0.6113	-0.0960518	0.224893	-0.320945	0.148072	0.438427	-0.290355	11.3651	137.777	9.24e-21	1.2e-17
Psat1	2.39534	2.66458	2.36326	-0.020176	0.978853	-0.999029	-0.0522623	0.677528	-0.729791	0.0320863	0.301325	-0.269238	5.99472	137.591	9.44e-21	1.2e-17
Lilrb4a	3.39019	3.06349	3.56852	-0.365948	0.532671	-0.898619	-0.187622	1.0377	-1.22532	-0.178327	-0.505024	0.326698	4.12098	137.28	9.77e-21	1.2e-17
Cd9	1.02636	1.39764	1.003	0.0380546	0.496443	-0.458388	0.0146933	0.101806	-0.0871123	0.0233613	0.394637	-0.371276	10.5237	135.144	1.24e-20	1.43e-17
Cadm1	1.00417	1.34978	1.10461	-0.0186915	0.591667	-0.610359	0.0817488	0.346501	-0.264752	-0.10044	0.245166	-0.345606	8.30951	130.25	2.18e-20	2.36e-17
Chst2	3.62602	3.65612	3.26017	0.0700502	1.08027	-1.01022	-0.295798	0.684321	-0.980119	0.365849	0.395945	-0.0300963	4.22741	123.553	4.89e-20	4.96e-17
Cd63	1.48829	2.0098	1.37749	0.0190628	0.908368	-0.889305	-0.0917332	0.276056	-0.367789	0.110796	0.632312	-0.521516	7.76278	121.097	6.63e-20	6.36e-17
Grn	0.841503	0.85631	0.775413	0.0316288	0.351933	-0.320304	-0.0344605	0.271037	-0.305497	0.0660893	0.0808964	-0.014807	11.6683	117.316	1.07e-19	9.76e-17
H2-D1	1.54721	2.08876	1.54737	-0.137008	0.474281	-0.611289	-0.136848	-0.0671031	-0.0697452	-0.000159516	0.541384	-0.541543	9.48825	112.7	1.98e-19	1.64e-16
Lgals3bp	2.13067	2.59156	2.53793	-0.365806	0.145113	-0.510919	0.041452	0.0914849	-0.0500329	-0.407258	0.0536284	-0.460886	8.28606	112.642	1.99e-19	1.64e-16
Nceh1	1.96477	2.15607	1.95609	-0.18589	0.414719	-0.600609	-0.194569	0.214748	-0.409316	0.00867905	0.199971	-0.191292	5.68202	112.245	2.1e-19	1.65e-16
Ccl6	1.67319	2.44483	1.98576	0.0424475	0.733326	-0.690878	0.355018	0.274254	0.0807635	-0.31257	0.459072	-0.771642	8.7641	111.494	2.33e-19	1.75e-16
Hexa	0.857513	1.27888	0.913114	-0.115193	0.350454	-0.465647	-0.0595927	-0.0153089	-0.0442838	-0.0556004	0.365763	-0.421363	10.6055	110.234	2.76e-19	1.99e-16
Ctsb	1.18954	1.60752	1.29284	-0.147719	0.254264	-0.401983	-0.0444211	-0.0604139	0.0159927	-0.103298	0.314678	-0.417976	12.33	106.8	4.46e-19	3.08e-16
Dpp7	1.15919	1.42847	1.01856	0.144517	0.706676	-0.562158	0.00388841	0.29677	-0.292881	0.140629	0.409906	-0.269277	6.69492	105.662	5.24e-19	3.48e-16
Cd68	0.901216	1.04581	0.718954	0.104909	0.553382	-0.448473	-0.0773529	0.226522	-0.303875	0.182262	0.32686	-0.144598	10.3679	103.724	6.93e-19	4.43e-16
Capg	1.73432	2.03334	1.69443	0.181491	1.13335	-0.951859	0.141603	0.794446	-0.652843	0.0398881	0.338905	-0.299017	6.52822	102.592	8.18e-19	5.04e-16
Pld3	1.36615	1.37987	1.05122	0.103676	0.648065	-0.544389	-0.211259	0.319408	-0.530667	0.314935	0.328657	-0.0137225	8.56462	97.7844	1.68e-18	1e-15
Gnas	1.48307	2.03681	1.2519	0.108083	0.691293	-0.58321	-0.123091	-0.0936213	-0.0294699	0.231174	0.784914	-0.55374	6.43869	93.46	3.32e-18	1.91e-15
Ftl1	0.789473	1.07065	0.470437	0.247821	0.997954	-0.750133	-0.0712152	0.397742	-0.468957	0.319036	0.600212	-0.281176	7.63557	92.4983	3.87e-18	2.08e-15
Fam20c	3.04967	3.02157	2.4589	-0.0383389	1.05992	-1.09826	-0.62911	0.497249	-1.12636	0.590771	0.562671	0.0281004	4.74275	92.4067	3.93e-18	2.08e-15
Ctsa	0.862787	0.89494	0.55762	0.127006	0.570047	-0.443042	-0.178162	0.232726	-0.410888	0.305167	0.337321	-0.0321537	11.1308	92.3302	3.98e-18	2.08e-15
Myo1e	2.01116	2.20784	1.98383	-0.0940266	0.483635	-0.577662	-0.121351	0.259627	-0.380978	0.0273248	0.224008	-0.196683	6.35075	91.2707	4.73e-18	2.4e-15
Anxa5	1.71122	2.13731	1.52727	0.0724718	0.919625	-0.847153	-0.111473	0.309591	-0.421064	0.183945	0.610034	-0.426089	6.21435	90.7344	5.17e-18	2.55e-15
Cox6a2	2.86601	4.2933	3.49739	-0.222906	1.26166	-1.48456	0.408468	0.465742	-0.0572743	-0.631374	0.795917	-1.42729	2.3699	90.0859	5.75e-18	2.76e-15
Itgax	3.22744	3.92668	3.50195	-0.463297	0.509553	-0.97285	-0.188783	0.0848189	-0.273602	-0.274514	0.424734	-0.699248	4.67661	89.7731	6.06e-18	2.83e-15
Aplp2	1.12282	1.28574	1.1428	0.000224876	0.390162	-0.389937	0.0202052	0.247221	-0.227016	-0.0199803	0.142941	-0.162921	8.04794	89.0411	6.85e-18	3.11e-15
St14	1.92367	1.93062	2.00818	-0.119046	0.745992	-0.865038	-0.0345427	0.823554	-0.858097	-0.0845033	-0.077562	-0.00694139	5.83593	88.7993	7.13e-18	3.15e-15
Tyrobp	0.89871	1.76775	1.1169	-0.111525	0.742199	-0.853723	0.106666	0.0913504	0.0153156	-0.21819	0.650848	-0.869039	10.4045	88.1409	7.97e-18	3.44e-15
Atp1a3	4.05992	3.97495	3.21087	-0.170444	0.505001	-0.675445	-1.01949	-0.259082	-0.760406	0.849044	0.764083	0.0849613	4.73314	87.4485	8.96e-18	3.77e-15
Npc2	0.916983	1.35087	0.906963	-0.0685985	0.584276	-0.652874	-0.0786187	0.14037	-0.218988	0.0100202	0.443906	-0.433886	9.19619	86.8946	9.85e-18	4.05e-15
Ctsl	0.963295	1.29641	0.74374	0.124534	0.612413	-0.487879	-0.0950211	0.0597379	-0.154759	0.219555	0.552675	-0.33312	10.6515	84.4818	1.5e-17	6.01e-15
Sulf2	2.80825	2.73059	2.36153	0.143812	0.370576	-0.226764	-0.302911	0.00151457	-0.304426	0.446723	0.369062	0.0776614	5.05915	82.8947	1.98e-17	7.78e-15
Sdf2l1	0.698963	0.904609	0.664651	0.0983474	0.804432	-0.706084	0.0640352	0.564474	-0.500438	0.0343122	0.239958	-0.205646	7.67761	81.2504	2.67e-17	1.02e-14
Lrpap1	0.870303	0.922933	0.53751	0.238846	0.728395	-0.48955	-0.0939477	0.342971	-0.436919	0.332793	0.385424	-0.0526306	8.04887	79.834	3.47e-17	1.3e-14
Plaur	2.58145	2.98874	1.97159	0.344799	1.31937	-0.974571	-0.265061	0.302223	-0.567284	0.60986	1.01715	-0.407287	4.93973	76.2707	6.8e-17	2.5e-14
Pkm	1.31786	1.22822	0.971231	0.0731799	0.482763	-0.409583	-0.273452	0.225771	-0.499223	0.346632	0.256992	0.0896399	7.71226	76.1175	7.01e-17	2.52e-14
H2-K1	0.989077	1.41382	0.881932	-0.0771793	0.428472	-0.505651	-0.184324	-0.103419	-0.0809053	0.107145	0.531891	-0.424746	8.70235	75.7766	7.49e-17	2.64e-14
Baiap2l2	8.79985	7.83431	7.04973	-0.271117	1.07446	-1.34557	-2.02124	0.289875	-2.31111	1.75012	0.784582	0.965537	1.35246	75.4801	7.93e-17	2.74e-14
Ramp1	1.31245	1.79879	1.36848	0.113527	1.24803	-1.1345	0.169558	0.817715	-0.648157	-0.0560309	0.430316	-0.486347	6.38568	75.259	8.28e-17	2.8e-14
Apbb2	0.96955	1.12046	1.25135	-0.262697	0.294888	-0.557585	0.0191	0.425777	-0.406677	-0.281797	-0.130889	-0.150908	6.60244	73.9351	1.08e-16	3.57e-14
Ccl3	3.0695	3.6232	2.48995	0.325263	1.20952	-0.884261	-0.254288	0.0762815	-0.330569	0.579551	1.13324	-0.553692	5.89981	71.9744	1.6e-16	5.2e-14
Scpep1	0.893996	0.863653	0.510359	0.223623	0.495305	-0.271682	-0.160015	0.14201	-0.302025	0.383638	0.353295	0.0303429	7.77773	71.5116	1.75e-16	5.61e-14
Gaa	1.18854	0.650746	0.683101	0.110811	0.415773	-0.304962	-0.394627	0.448128	-0.842755	0.505438	-0.032355	0.537793	8.04756	71.3207	1.82e-16	5.66e-14
Gsto1	1.12028	1.31228	0.78114	0.200764	0.961695	-0.760931	-0.138378	0.430552	-0.56893	0.339142	0.531143	-0.192002	5.23459	71.2867	1.84e-16	5.66e-14
Fth1	0.807488	1.49923	0.79049	0.163919	0.977699	-0.813779	0.146921	0.268963	-0.122041	0.0169979	0.708736	-0.691738	10.4948	70.6968	2.07e-16	6.28e-14
Sdf4	0.713475	1.06798	0.69298	-0.0250813	0.450004	-0.475086	-0.0455765	0.0750019	-0.120578	0.0204952	0.375002	-0.354507	8.43389	70.05	2.37e-16	7.06e-14
Prdx4	0.995675	1.63174	1.15222	0.00977357	0.713588	-0.703814	0.166314	0.234067	-0.0677531	-0.15654	0.479521	-0.636061	6.17076	69.1242	2.88e-16	8.43e-14
Crlf2	1.57602	2.28116	1.95742	-0.136148	0.211668	-0.347815	0.245252	-0.11207	0.357322	-0.381399	0.323738	-0.705137	4.38481	68.5095	3.29e-16	9.45e-14
Hif1a	1.07892	1.53766	1.21576	-0.210672	-0.0395355	-0.171136	-0.0738316	-0.361431	0.2876	-0.13684	0.321896	-0.458736	7.92241	68.0864	3.6e-16	1.02e-13
Gltp	0.730604	0.929076	0.49652	0.166559	0.712189	-0.54563	-0.0675255	0.279633	-0.347158	0.234084	0.432556	-0.198472	7.62586	67.7105	3.9e-16	1.08e-13
Scarb1	1.21193	0.68082	0.834368	0.422954	0.647074	-0.22412	0.0453951	0.800623	-0.755227	0.377559	-0.153548	0.531107	6.5187	66.9436	4.6e-16	1.26e-13
Syngr1	0.930609	1.30422	0.725017	0.186054	0.821727	-0.635673	-0.0195383	0.24252	-0.262058	0.205592	0.579207	-0.373615	8.54388	66.4705	5.1e-16	1.38e-13
Adssl1	1.77349	1.98577	1.35989	0.114994	1.11047	-0.995479	-0.298605	0.484591	-0.783196	0.413599	0.625882	-0.212284	5.11427	66.2362	5.37e-16	1.43e-13
Fuca1	0.663818	0.75877	0.367152	0.251476	0.754262	-0.502787	-0.0451903	0.362645	-0.407835	0.296666	0.391618	-0.0949517	8.12658	65.813	5.9e-16	1.53e-13
Cybb	4.60122	2.84862	6.0018	0.0747014	0.328419	-0.253718	1.47528	3.48159	-2.00632	-1.40057	-3.15318	1.7526	3.85369	65.7477	5.98e-16	1.53e-13
Creg1	0.600773	0.865802	0.516957	-0.00470046	0.384072	-0.388773	-0.0885173	0.0352268	-0.123744	0.0838168	0.348846	-0.265029	9.05695	65.7055	6.04e-16	1.53e-13
Timp2	0.720959	0.802644	0.552535	-0.0675536	0.165016	-0.232569	-0.235978	-0.0850931	-0.150885	0.168424	0.250109	-0.0816843	9.83746	65.5857	6.2e-16	1.55e-13
Cox4i1	0.64703	1.0833	0.551523	0.164543	0.847457	-0.682914	0.0690352	0.315677	-0.246642	0.0955077	0.53178	-0.436272	7.57717	65.4368	6.41e-16	1.57e-13
Fxyd5	2.60208	2.3373	2.05058	0.362102	1.17027	-0.808166	-0.189403	0.883541	-1.07294	0.551504	0.286727	0.264777	3.99355	65.4015	6.46e-16	1.57e-13
Ucp2	0.66648	0.780218	0.40047	0.219238	0.92896	-0.709722	-0.0467724	0.549213	-0.595985	0.26601	0.379748	-0.113737	9.23685	64.6157	7.7e-16	1.85e-13
Lamp1	0.613699	0.76232	0.436764	0.124184	0.442944	-0.318761	-0.0527521	0.117388	-0.17014	0.176936	0.325556	-0.14862	10.8295	63.6648	9.55e-16	2.26e-13
Man2b1	0.91136	0.752583	0.683805	0.04682	0.117791	-0.0709712	-0.180735	0.0490135	-0.229748	0.227555	0.0687778	0.158777	10.725	62.9341	1.13e-15	2.63e-13
Tmem163	7.75891	8.8371	7.95563	-0.449106	1.17384	-1.62294	-0.252386	0.29237	-0.544756	-0.196719	0.881468	-1.07819	-0.705786	62.7258	1.18e-15	2.72e-13
Tsc22d1	1.79972	2.72025	1.66961	0.271728	0.571811	-0.300083	0.141624	-0.478823	0.620446	0.130105	1.05063	-0.920529	4.23581	62.5677	1.23e-15	2.79e-13
Rell1	2.08381	1.95462	2.55248	-0.0593109	-0.0728693	0.0135584	0.409362	0.524994	-0.115632	-0.468673	-0.597864	0.129191	3.03686	62.2035	1.34e-15	2.99e-13
Aldh2	1.27146	1.17012	0.710244	0.198439	0.717704	-0.519265	-0.362776	0.25783	-0.620606	0.561215	0.459874	0.101341	5.93483	61.9001	1.43e-15	3.17e-13
Epb41l2	-0.259764	-0.442273	-0.0724842	-0.292789	-0.822655	0.529865	-0.10551	-0.452866	0.347356	-0.18728	-0.369789	0.182509	9.76047	61.5993	1.54e-15	3.36e-13
Mfge8	1.09565	1.13238	0.653163	0.335566	0.964563	-0.628997	-0.106923	0.485348	-0.592271	0.442489	0.479215	-0.0367258	5.44474	61.4041	1.61e-15	3.47e-13
Naglu	1.0676	0.894831	0.624952	0.159446	0.533635	-0.374189	-0.283202	0.263756	-0.546958	0.442648	0.269879	0.172769	8.24987	61.3331	1.64e-15	3.49e-13
Gm1673	3.8905	6.24388	4.45049	0.0714674	1.45704	-1.38557	0.631458	-0.336359	0.967817	-0.55999	1.79339	-2.35339	-0.233211	60.9696	1.79e-15	3.76e-13
Got1	1.46268	1.77308	1.26634	0.0599233	0.766485	-0.706562	-0.136418	0.259749	-0.396167	0.196341	0.506736	-0.310394	5.62114	60.8423	1.84e-15	3.82e-13
Plek	0.721756	0.897848	0.524584	0.0696417	-0.0780777	0.147719	-0.12753	-0.451341	0.323811	0.197172	0.373264	-0.176092	9.29814	59.8223	2.35e-15	4.8e-13
Slc11a1	0.731301	1.02248	0.460692	0.064298	0.599395	-0.535096	-0.206312	0.0376025	-0.243914	0.27061	0.561792	-0.291182	8.85185	59.7901	2.37e-15	4.8e-13
Spp1	5.19104	3.51582	4.44639	0.561589	0.566354	-0.00476452	-0.183067	1.49692	-1.67999	0.744656	-0.930566	1.67522	2.93544	59.6726	2.43e-15	4.83e-13
Cd33	-0.333829	-0.351532	-0.165928	-0.296769	-0.825182	0.528413	-0.128869	-0.639578	0.510709	-0.1679	-0.185604	0.0177033	9.29286	59.6602	2.44e-15	4.83e-13
Etl4	7.98446	6.33567	6.30715	-0.681672	0.378365	-1.06004	-2.35899	0.349838	-2.70883	1.67732	0.0285267	1.64879	0.400744	59.6203	2.46e-15	4.83e-13
Pdcd1	2.71877	2.62684	1.90739	0.395614	1.06296	-0.667343	-0.415767	0.343499	-0.759266	0.81138	0.719457	0.0919232	4.77086	59.3805	2.61e-15	5.06e-13
Ccr5	-0.606373	-0.502387	-0.488163	-0.0974762	-0.789409	0.691932	0.0207343	-0.775184	0.795919	-0.118211	-0.0142242	-0.103986	9.43844	59.3229	2.65e-15	5.08e-13
Cd72	1.97138	2.493	1.97577	-0.105305	0.49906	-0.604365	-0.100916	-0.0181751	-0.0827405	-0.00438934	0.517235	-0.521624	4.01159	59.2608	2.69e-15	5.1e-13
Mif	1.43116	1.52856	1.39463	-0.058311	0.474342	-0.532653	-0.0948318	0.340418	-0.43525	0.0365208	0.133923	-0.0974023	3.54446	59.166	2.75e-15	5.16e-13
Lgi2	7.47937	8.17156	7.55109	0.176505	0.770895	-0.59439	0.248229	0.150425	0.0978037	-0.0717239	0.62047	-0.692194	-0.564284	59.0621	2.82e-15	5.23e-13
Trem2	0.579051	0.822595	0.52185	0.0369444	0.475615	-0.438671	-0.020257	0.174869	-0.195126	0.0572014	0.300746	-0.243544	10.9364	58.9873	2.87e-15	5.23e-13
Ifi27l2a	3.26304	3.73498	3.82797	0.0125736	0.803526	-0.790953	0.577504	0.896513	-0.31901	-0.56493	-0.0929868	-0.471943	3.79927	58.9753	2.88e-15	5.23e-13
Aldoa	0.690162	0.943337	0.594512	-0.008188	0.529505	-0.537693	-0.103838	0.180679	-0.284517	0.0956501	0.348826	-0.253176	8.24079	57.584	4.06e-15	7.3e-13
Trf	0.540502	0.641341	0.335282	0.17122	0.441545	-0.270324	-0.0339998	0.135486	-0.169485	0.20522	0.306059	-0.100839	8.34288	57.2309	4.44e-15	7.77e-13
Siglecf	1.18109	1.38358	1.01999	0.207595	0.289074	-0.0814798	0.0464947	-0.074521	0.121016	0.1611	0.363595	-0.202496	6.01302	57.2128	4.46e-15	7.77e-13
C1qb	0.34685	0.435536	0.198325	0.117582	0.654354	-0.536772	-0.0309423	0.417143	-0.448085	0.148525	0.237212	-0.0886867	13.0647	57.2117	4.46e-15	7.77e-13
Crip1	3.13215	3.04576	2.86935	0.373507	0.818589	-0.445082	0.110707	0.642175	-0.531468	0.2628	0.176414	0.0863853	2.43369	56.8682	4.86e-15	8.38e-13
Ptchd1	3.36553	3.60311	2.89235	-0.448655	0.250215	-0.69887	-0.921834	-0.460546	-0.461289	0.473179	0.71076	-0.237581	3.1567	56.6992	5.07e-15	8.66e-13
Serpine2	1.06561	0.921016	0.984536	0.161987	0.760093	-0.598106	0.0809119	0.823613	-0.742701	0.0810753	-0.0635198	0.144595	10.7939	56.3904	5.48e-15	9.27e-13
Bag1	0.750453	1.05712	0.536704	0.272585	0.888023	-0.615438	0.0588356	0.367606	-0.30877	0.213749	0.520417	-0.306669	7.0392	55.9151	6.19e-15	1.04e-12
Fchsd2	-0.754356	-0.737034	-0.431634	-0.248898	-0.624808	0.37591	0.0738246	-0.319408	0.393233	-0.322723	-0.3054	-0.0173227	7.87422	55.6727	6.58e-15	1.09e-12
Ldha	0.689196	0.995138	0.680503	0.0407802	0.501818	-0.461037	0.032087	0.187182	-0.155095	0.00869315	0.314635	-0.305942	7.54488	55.5158	6.86e-15	1.13e-12
Tspo	0.837197	1.5553	1.00997	-0.22124	0.571965	-0.793204	-0.0484661	0.0266317	-0.0750978	-0.172773	0.545333	-0.718107	5.47985	54.799	8.25e-15	1.34e-12
Acaca	2.16213	2.65416	2.25633	-0.616801	-0.165301	-0.4515	-0.522599	-0.563138	0.0405388	-0.0942011	0.397837	-0.492038	2.77026	54.7314	8.4e-15	1.35e-12
Rp2	-0.491322	-0.541883	-0.118176	-0.267376	-0.802437	0.535061	0.105769	-0.378731	0.4845	-0.373145	-0.423707	0.0505617	7.54172	54.5747	8.75e-15	1.4e-12
Fxyd6	4.92951	6.96573	6.7689	-0.899146	1.24829	-2.14743	0.940246	1.05146	-0.11121	-1.83939	0.196831	-2.03622	-2.05429	54.4672	9e-15	1.42e-12
Slc38a10	1.14652	0.509096	0.508797	0.252004	0.391914	-0.13991	-0.385722	0.391615	-0.777338	0.637726	0.000298875	0.637427	8.36074	54.446	9.05e-15	1.42e-12
Sdc3	2.44118	2.5048	2.26781	-0.272639	-0.02657	-0.246069	-0.446005	-0.26356	-0.182444	0.173366	0.23699	-0.0636243	6.82536	54.3368	9.31e-15	1.45e-12
Gm2a	0.725149	0.946509	0.609195	0.0724253	0.398154	-0.325729	-0.0435296	0.0608392	-0.104369	0.115955	0.337315	-0.22136	8.31051	53.9528	1.03e-14	1.59e-12
Srebf2	1.5051	0.825433	0.982071	0.133959	0.320658	-0.186699	-0.389067	0.477296	-0.866363	0.523026	-0.156638	0.679664	5.08389	53.6469	1.12e-14	1.71e-12
Slamf9	1.11406	1.31464	0.764189	0.279143	0.616987	-0.337844	-0.0707241	0.0665328	-0.137257	0.349867	0.550454	-0.200587	6.75069	52.9192	1.36e-14	2.05e-12
Fam189a2	5.62166	7.57311	6.72005	-0.816334	1.23366	-2.04999	0.282052	0.380592	-0.09854	-1.09839	0.853064	-1.95145	-2.15266	52.3534	1.58e-14	2.37e-12
Tmed3	0.509511	1.09847	0.612573	0.0468372	0.653589	-0.606752	0.149899	0.167696	-0.0177967	-0.103062	0.485893	-0.588955	7.56429	52.2684	1.62e-14	2.4e-12
Glb1	0.850256	1.10301	0.913172	-0.204191	0.301964	-0.506154	-0.141275	0.112124	-0.253398	-0.0629158	0.18984	-0.252756	7.1311	52.108	1.69e-14	2.49e-12
Akr1a1	0.524799	0.952828	0.409629	0.15207	0.68985	-0.53778	0.0368998	0.146651	-0.109751	0.11517	0.543199	-0.428029	8.81443	51.7371	1.87e-14	2.73e-12
Tcn2	0.491108	0.425975	0.394385	0.0250816	0.381687	-0.356606	-0.0716417	0.350097	-0.421739	0.0967233	0.0315905	0.0651328	9.52406	51.6938	1.89e-14	2.74e-12
Actr3b	7.5027	7.92915	7.56501	0.383995	0.953682	-0.569687	0.446305	0.589547	-0.143242	-0.06231	0.364135	-0.426445	0.594174	51.4658	2.01e-14	2.89e-12
Tpm4	0.761718	1.25669	0.881152	0.0680209	0.617783	-0.549763	0.187455	0.242241	-0.0547865	-0.119434	0.375542	-0.494976	5.88158	51.0287	2.27e-14	3.24e-12
Cdk18	2.75229	2.65794	2.73373	-0.502993	1.02467	-1.52766	-0.521562	1.10045	-1.62201	0.0185688	-0.0757813	0.0943501	2.72425	50.9038	2.35e-14	3.33e-12
Tpi1	0.864694	1.25803	0.924154	-0.121268	0.387803	-0.509071	-0.0618084	0.0539233	-0.115732	-0.0594596	0.33388	-0.39334	6.60843	50.8722	2.37e-14	3.33e-12
H2-DMa	0.631562	0.631444	0.364283	0.291649	0.646732	-0.355083	0.0243712	0.379571	-0.3552	0.267278	0.267161	0.000117077	7.98997	50.5979	2.56e-14	3.56e-12
Clic4	2.17408	1.705	2.00612	0.0584235	0.49833	-0.439907	-0.109537	0.799452	-0.908989	0.16796	-0.301122	0.469082	4.27474	50.3371	2.75e-14	3.8e-12
Ephx1	1.13957	1.36548	0.787372	0.231248	0.65873	-0.427483	-0.120947	0.0806241	-0.201571	0.352194	0.578106	-0.225912	5.2993	50.2904	2.79e-14	3.82e-12
Atp1b3	0.459422	0.680689	0.476577	0.0315741	0.355607	-0.324033	0.0487293	0.151494	-0.102765	-0.0171551	0.204112	-0.221267	8.46667	49.9246	3.09e-14	4.2e-12
Cxcl16	0.830622	1.09789	0.748139	0.157502	0.550286	-0.392783	0.0750193	0.200535	-0.125515	0.0824831	0.349751	-0.267268	6.38858	49.8567	3.15e-14	4.22e-12
Ergic3	0.487841	0.709791	0.46244	0.0594154	0.527912	-0.468497	0.0340147	0.280561	-0.246547	0.0254007	0.247351	-0.22195	8.15655	49.8523	3.16e-14	4.22e-12
Rplp0	0.683969	0.874214	0.439855	0.263461	0.824382	-0.560921	0.0193467	0.390024	-0.370677	0.244114	0.434359	-0.190245	6.5062	49.1545	3.85e-14	5.09e-12
Slc2a6	2.74378	2.34526	2.11987	0.286492	1.03746	-0.750963	-0.337425	0.812063	-1.14949	0.623917	0.225393	0.398525	3.23929	49.1418	3.87e-14	5.09e-12
Soat1	0.554831	0.919393	0.718613	-0.155742	-0.00457432	-0.151167	0.00803956	-0.205355	0.213394	-0.163781	0.20078	-0.364561	7.14797	48.7944	4.27e-14	5.58e-12
Gm15446	3.4679	-0.63023	3.62488	-0.390687	0.202618	-0.593305	-0.233713	4.45773	-4.69144	-0.156974	-4.25511	4.09813	0.725454	48.3565	4.85e-14	6.29e-12
Cd300lf	3.81746	3.69657	2.91706	0.307605	0.744122	-0.436517	-0.592789	-0.0353829	-0.557406	0.900394	0.779505	0.120889	2.22202	48.0947	5.23e-14	6.74e-12
Sppl2a	-0.442793	-0.272156	0.00607799	-0.482872	-0.92089	0.438018	-0.0340013	-0.642655	0.608654	-0.448871	-0.278234	-0.170636	7.93926	47.6071	6.04e-14	7.71e-12
Uap1l1	0.74548	0.909539	0.53669	0.0266278	0.610673	-0.584046	-0.182162	0.237825	-0.419987	0.20879	0.372849	-0.164059	6.52902	47.5666	6.11e-14	7.75e-12
Cacna1a	1.22731	1.74632	1.69962	-0.714782	0.415346	-1.13013	-0.242476	0.368643	-0.611119	-0.472306	0.0467028	-0.519009	4.29538	47.4522	6.32e-14	7.96e-12
Eno1	0.788549	0.777348	0.377987	0.307296	0.697602	-0.390306	-0.103266	0.298241	-0.401507	0.410562	0.399361	0.0112009	6.89196	47.299	6.61e-14	8.27e-12
Ivns1abp	-0.471845	-0.571079	-0.181545	-0.168314	-0.872617	0.704303	0.121987	-0.483082	0.605069	-0.290301	-0.389534	0.0992338	11.4927	47.1704	6.87e-14	8.52e-12
Il3ra	3.0521	4.27728	2.77815	0.529969	1.25455	-0.724577	0.256019	-0.244582	0.500601	0.27395	1.49913	-1.22518	0.799311	47.1416	6.93e-14	8.54e-12
Gsn	1.9007	2.05804	1.5606	0.174784	0.768927	-0.594143	-0.165317	0.271482	-0.436799	0.340101	0.497445	-0.157344	3.30655	46.8593	7.53e-14	9.22e-12
Tspan18	-0.535286	-1.21879	-0.804325	0.0524902	-0.686856	0.739346	-0.216548	-0.272393	0.055845	0.269038	-0.414462	0.683501	6.19275	46.7687	7.74e-14	9.41e-12
P2ry12	-0.524419	-0.642771	-0.441998	0.111282	-0.439367	0.550649	0.193703	-0.238594	0.432297	-0.0824212	-0.200773	0.118352	12.9227	46.6608	7.99e-14	9.65e-12
Cd83	1.17487	1.18703	0.767302	0.286314	0.474421	-0.188107	-0.121257	0.0546954	-0.175952	0.407571	0.419725	-0.0121548	8.29753	46.4607	8.49e-14	1.01e-11
Rassf3	1.22847	1.3143	1.31702	-0.540273	0.107125	-0.647398	-0.451719	0.109845	-0.561564	-0.0885537	-0.00272056	-0.0858331	4.81862	46.452	8.51e-14	1.01e-11
Ccl4	2.34784	2.99467	1.7741	0.31567	1.26878	-0.953108	-0.258067	0.0482103	-0.306278	0.573737	1.22057	-0.646831	6.10304	46.3729	8.72e-14	1.03e-11
Hacd2	0.722316	1.30079	0.677389	-0.0403917	0.378751	-0.419143	-0.0853186	-0.244653	0.159334	0.0449269	0.623404	-0.578477	5.7602	46.2405	9.07e-14	1.06e-11
Cpd	1.40047	1.79515	1.58995	-0.699897	-0.492824	-0.207074	-0.510422	-0.698021	0.1876	-0.189476	0.205197	-0.394673	6.43673	45.9975	9.76e-14	1.14e-11
Bst2	1.01682	1.19997	1.14779	-0.0459392	0.333856	-0.379795	0.085033	0.281679	-0.196646	-0.130972	0.0521763	-0.183149	6.34502	45.9689	9.85e-14	1.14e-11
Gba	0.614795	0.73156	0.521561	0.105332	0.463147	-0.357814	0.0120988	0.253147	-0.241049	0.0932335	0.209999	-0.116766	7.90377	45.9501	9.91e-14	1.14e-11
Coro1c	0.902367	0.643738	0.507776	0.212899	0.492904	-0.280005	-0.181691	0.356942	-0.538634	0.394591	0.135962	0.258629	7.08582	45.5217	1.13e-13	1.29e-11
Wfdc17	5.52544	3.81105	4.97683	0.300081	0.260312	0.0397685	-0.248533	1.42609	-1.67463	0.548613	-1.16578	1.7144	1.2078	45.3265	1.2e-13	1.36e-11
Fcrl1	-1.23398	-0.705163	-1.28891	0.322434	0.771909	-0.449475	0.267503	0.188165	0.0793384	0.0549308	0.583744	-0.528813	5.90638	45.304	1.21e-13	1.36e-11
Pea15a	0.813357	1.35713	0.841947	-0.140376	0.289409	-0.429785	-0.111786	-0.225769	0.113983	-0.02859	0.515179	-0.543769	7.99601	45.175	1.26e-13	1.41e-11
Igf1	7.82338	6.27263	7.11711	-0.106709	0.806788	-0.913497	-0.812986	1.65126	-2.46425	0.706277	-0.844476	1.55075	2.35533	45.1559	1.26e-13	1.41e-11
Mef2a	-0.363221	-0.436497	-0.307156	-0.169169	-0.732566	0.563397	-0.113104	-0.603224	0.49012	-0.0560652	-0.129342	0.0732765	9.26412	45.116	1.28e-13	1.41e-11
Rpl4	0.4839	0.754976	0.483255	-0.0318148	0.485012	-0.516826	-0.0324603	0.213291	-0.245751	0.0006455	0.271721	-0.271076	7.69057	45.0882	1.29e-13	1.42e-11
Lamp2	0.439053	0.554277	0.425448	0.0667049	0.0323288	0.0343761	0.0530998	-0.0965003	0.1496	0.0136052	0.128829	-0.115224	10.1211	44.8869	1.37e-13	1.49e-11
Myo5a	1.64625	1.84359	1.98468	-0.722195	-0.339745	-0.382451	-0.383762	-0.198655	-0.185107	-0.338433	-0.14109	-0.197343	4.52652	44.8831	1.37e-13	1.49e-11
Gde1	0.450737	0.86511	0.417552	0.0997894	0.666581	-0.566791	0.0666036	0.219023	-0.152419	0.0331858	0.447558	-0.414372	6.47112	44.8619	1.38e-13	1.49e-11
Tnfsf8	3.03494	3.95862	2.75696	-0.263813	0.356354	-0.620167	-0.541797	-0.845309	0.303512	0.277984	1.20166	-0.923679	3.08427	44.7236	1.44e-13	1.55e-11
Asb10	1.24752	1.7543	1.20813	0.0646373	0.68735	-0.622713	0.0252431	0.141178	-0.115935	0.0393942	0.546172	-0.506778	4.31718	44.6217	1.49e-13	1.59e-11
Trpm1	6.61635	5.50822	6.88778	-0.268366	1.2287	-1.49707	0.00307154	2.60827	-2.6052	-0.271438	-1.37957	1.10813	-0.816799	44.462	1.57e-13	1.65e-11
Srsf5	-0.410713	-0.43165	-0.344427	0.0401422	-0.484267	0.524409	0.106429	-0.397044	0.503472	-0.0662863	-0.0872232	0.020937	9.48656	44.4568	1.57e-13	1.65e-11
Lsm4	0.691849	0.853275	0.403539	0.174376	0.902918	-0.728542	-0.113934	0.453182	-0.567116	0.28831	0.449736	-0.161426	4.77155	44.0333	1.79e-13	1.87e-11
Milr1	1.29911	1.51171	0.910891	0.245917	0.890373	-0.644456	-0.142306	0.289552	-0.431858	0.388223	0.600821	-0.212598	5.10437	43.7564	1.96e-13	2.03e-11
Slc44a1	1.02081	1.33206	0.861497	0.021222	0.00162321	0.0195988	-0.13809	-0.46894	0.33085	0.159312	0.470563	-0.311251	6.12657	43.6287	2.04e-13	2.1e-11
Slc25a39	0.719461	0.575924	0.414614	0.242152	0.763438	-0.521287	-0.0626955	0.602128	-0.664824	0.304847	0.16131	0.143537	6.70394	43.4771	2.14e-13	2.19e-11
Qk	-0.398991	-0.18973	-0.0160071	-0.379564	-0.707693	0.328129	0.00341944	-0.53397	0.53739	-0.382984	-0.173723	-0.209261	10.2483	43.3432	2.23e-13	2.28e-11
Ecscr	-0.59801	-1.02403	-0.543852	0.0542185	-0.560254	0.614472	0.108376	-0.0800789	0.188455	-0.0541579	-0.480175	0.426017	7.78807	42.7552	2.69e-13	2.73e-11
Sowahc	-0.266429	0.136431	-0.0193676	-0.321324	-0.826243	0.50492	-0.0742619	-0.982042	0.90778	-0.247062	0.155799	-0.40286	7.15562	42.7104	2.73e-13	2.76e-11
B2m	0.51224	1.5674	0.994869	-0.257279	0.264768	-0.522048	0.225349	-0.307758	0.533107	-0.482629	0.572526	-1.05516	10.9861	42.6726	2.77e-13	2.78e-11
Arhgap5	-0.329415	-0.262628	0.00987515	-0.349618	-0.987143	0.637525	-0.0103273	-0.71464	0.704312	-0.33929	-0.272503	-0.0667875	8.90161	42.5426	2.89e-13	2.88e-11
Mt1	1.71488	1.30082	1.13214	0.200863	0.809107	-0.608244	-0.381875	0.640426	-1.0223	0.582738	0.168681	0.414057	5.35982	42.041	3.4e-13	3.37e-11
Atxn10	0.507184	0.746781	0.317801	0.145703	0.519955	-0.374251	-0.0436799	0.0909752	-0.134655	0.189383	0.428979	-0.239596	7.48232	41.7321	3.76e-13	3.71e-11
Fcnb	-0.134421	-0.318269	5.95486	-5.80723	-5.89254	0.0853073	0.282052	0.380592	-0.09854	-6.08928	-6.27313	0.183847	-4.81271	41.6332	3.89e-13	3.8e-11
Adipor1	0.567003	0.550452	0.353978	0.187018	0.439521	-0.252504	-0.0260079	0.243047	-0.269055	0.213026	0.196475	0.0165511	8.21442	41.6259	3.9e-13	3.8e-11
Nucb1	0.655875	0.58832	0.444125	0.0875612	0.430219	-0.342658	-0.124189	0.286024	-0.410213	0.21175	0.144195	0.067555	8.82606	41.5672	3.97e-13	3.85e-11
Dab2	1.92967	0.728719	1.0874	0.841013	0.0771797	0.763833	-0.00125957	0.43586	-0.43712	0.842273	-0.358681	1.20095	5.36993	41.0355	4.74e-13	4.57e-11
Gcnt2	1.01449	1.25217	0.787346	0.111568	0.396741	-0.285173	-0.115576	-0.0680836	-0.0474925	0.227144	0.464824	-0.237681	6.34162	40.9798	4.83e-13	4.63e-11
Dgkz	0.952186	0.756894	0.453548	0.159875	0.498528	-0.338653	-0.338763	0.195182	-0.533945	0.498638	0.303346	0.195292	7.63786	40.9452	4.89e-13	4.66e-11
Renbp	0.330606	0.626727	0.341696	0.011978	0.459649	-0.447671	0.0230672	0.174618	-0.15155	-0.0110891	0.285032	-0.296121	7.28765	40.79	5.15e-13	4.88e-11
Ch25h	7.43953	6.51031	7.06278	0.473997	1.24688	-0.772885	0.0972397	1.79935	-1.70211	0.376757	-0.552471	0.929229	1.45367	40.6446	5.41e-13	5.1e-11
Plbd2	0.795534	0.808657	0.556464	0.108003	0.501048	-0.393045	-0.131067	0.248855	-0.379923	0.23907	0.252193	-0.0131224	7.23659	40.5005	5.68e-13	5.32e-11
Plin2	0.585982	1.02452	0.452323	0.14631	0.886186	-0.739876	0.0126505	0.31399	-0.30134	0.133659	0.572196	-0.438536	5.73006	40.404	5.87e-13	5.47e-11
Dpys	4.63388	5.22333	4.55224	0.363696	1.05169	-0.68799	0.282052	0.380592	-0.09854	0.0816436	0.671093	-0.58945	-2.99476	40.3526	5.97e-13	5.54e-11
Rpl32	0.876794	1.55609	0.9861	0.00695707	0.673321	-0.666364	0.116263	0.103331	0.0129318	-0.109306	0.56999	-0.679296	5.97851	40.1207	6.46e-13	5.96e-11
Adap1	1.55505	1.53151	0.920398	0.161564	0.681028	-0.519464	-0.473086	0.06992	-0.543006	0.63465	0.611108	0.0235423	5.14194	40.0199	6.68e-13	6.14e-11
Fbn2	6.90649	6.77178	6.92235	0.140059	0.976359	-0.8363	0.155924	1.12693	-0.971003	-0.0158651	-0.150568	0.134703	-1.49383	39.8686	7.04e-13	6.43e-11
Fcrls	-0.270493	0.0413597	-0.425779	0.194231	0.750038	-0.555808	0.0389454	0.2829	-0.243955	0.155285	0.467138	-0.311853	11.503	39.5039	7.98e-13	7.23e-11
Itgb2	0.675352	0.414006	0.29882	0.243106	0.352707	-0.109602	-0.133427	0.237522	-0.370949	0.376532	0.115185	0.261347	9.69474	39.4853	8.03e-13	7.23e-11
Mamdc2	9.52111	9.35279	9.77881	0.024343	0.413097	-0.388754	0.282052	0.839122	-0.55707	-0.257709	-0.426025	0.168316	-0.658564	39.4809	8.05e-13	7.23e-11
Cyba	0.471391	0.768654	0.259378	0.198205	0.689566	-0.491361	-0.0138078	0.18029	-0.194098	0.212013	0.509276	-0.297263	9.05224	39.2811	8.62e-13	7.64e-11
Eef1a1	0.419138	1.10808	0.786898	-0.273847	0.338421	-0.612268	0.0939135	0.0172421	0.0766714	-0.36776	0.321179	-0.688939	7.81173	39.278	8.63e-13	7.64e-11
Rab7b	5.9678	4.15497	5.77847	0.352509	1.07991	-0.727404	0.163172	2.70341	-2.54024	0.189337	-1.6235	1.81284	2.19857	39.2627	8.68e-13	7.64e-11
Egln3	4.81005	4.54707	4.43259	-0.521291	0.673545	-1.19484	-0.898753	0.559066	-1.45782	0.377462	0.114479	0.262983	1.67219	39.2565	8.7e-13	7.64e-11
Eef2	0.585673	0.79184	0.440427	-0.0795712	0.444994	-0.524566	-0.224817	0.0935813	-0.318398	0.145246	0.351413	-0.206167	8.03517	39.2487	8.72e-13	7.64e-11
Rtcb	0.456837	0.75925	0.393677	0.0622713	0.539046	-0.476775	-0.000888803	0.173472	-0.174361	0.0631601	0.365574	-0.302414	7.38585	39.1988	8.87e-13	7.7e-11
Cpq	0.959566	1.97554	1.63511	-0.41748	0.0991686	-0.516648	0.258067	-0.241261	0.499328	-0.675547	0.34043	-1.01598	4.99674	39.197	8.88e-13	7.7e-11
Cstb	0.479449	1.17244	0.500796	0.106062	0.921892	-0.81583	0.12741	0.250247	-0.122837	-0.0213474	0.671646	-0.692993	5.95769	38.8719	9.94e-13	8.58e-11
Lcn2	-0.432035	-0.318269	8.23721	-8.08958	-8.17489	0.0853073	0.579666	0.380592	0.199074	-8.66925	-8.55548	-0.113767	-4.52103	38.8067	1.02e-12	8.73e-11
Nbl1	1.61895	2.27264	1.82397	-0.199963	0.281044	-0.481008	0.0050612	-0.16762	0.172681	-0.205025	0.448664	-0.653689	3.58153	38.6661	1.07e-12	9.13e-11
Napa	0.553118	0.523181	0.266662	0.266663	0.604176	-0.337513	-0.0197923	0.347657	-0.367449	0.286455	0.256519	0.0299363	7.73978	38.5145	1.13e-12	9.58e-11
Pnisr	-0.48278	-0.631681	-0.129529	-0.267569	-0.78478	0.517211	0.0856826	-0.282627	0.36831	-0.353252	-0.502152	0.148901	7.82867	38.4362	1.16e-12	9.81e-11
Tpd52	0.786611	1.12817	0.527575	0.0962014	0.553684	-0.457483	-0.162834	-0.0469122	-0.115922	0.259036	0.600596	-0.341561	6.92265	38.282	1.22e-12	1.03e-10
Gas7	5.99768	5.16503	5.74124	-0.715402	0.312881	-1.02828	-0.971845	0.88909	-1.86093	0.256443	-0.576208	0.832651	-0.130264	38.259	1.23e-12	1.03e-10
Atox1	0.598147	1.38923	0.722798	0.0559455	0.818482	-0.762537	0.180597	0.15205	0.0285468	-0.124651	0.666432	-0.791083	6.4395	38.2128	1.25e-12	1.05e-10
Bhlhe40	5.4342	5.55037	5.98186	0.282375	1.15285	-0.87048	0.830031	1.58434	-0.754313	-0.547657	-0.431489	-0.116167	2.29731	38.1862	1.27e-12	1.05e-10
Hpse	6.08668	6.77969	8.26241	-0.215831	0.207307	-0.423137	1.9599	1.69003	0.269876	-2.17573	-1.48272	-0.693014	-0.325839	38.0022	1.35e-12	1.12e-10
Psme1	0.376745	0.639951	0.200924	0.0624795	0.595777	-0.533297	-0.113341	0.15675	-0.270091	0.175821	0.439026	-0.263206	7.06872	37.9057	1.4e-12	1.15e-10
Glmp	0.582131	0.807572	0.569633	-0.0546732	0.366222	-0.420896	-0.0671714	0.128283	-0.195455	0.0124981	0.237939	-0.225441	7.89201	37.8504	1.43e-12	1.17e-10
Cd22	1.6874	1.41623	1.0458	0.107062	0.464934	-0.357872	-0.53454	0.0944976	-0.629038	0.641603	0.370436	0.271166	4.23083	37.8352	1.44e-12	1.17e-10
Anxa2	3.78921	3.02621	3.10196	0.53527	1.00341	-0.468145	-0.151985	1.07916	-1.23114	0.687255	-0.0757426	0.762997	1.87692	37.6142	1.55e-12	1.26e-10
Tkt	0.67943	0.543979	0.331817	0.0989903	0.511758	-0.412767	-0.248623	0.299596	-0.548219	0.347613	0.212162	0.135451	7.18635	37.5996	1.56e-12	1.26e-10
Nenf	0.42257	1.06254	0.742835	-0.214802	0.622768	-0.83757	0.105464	0.303064	-0.1976	-0.320265	0.319704	-0.639969	4.6838	37.4333	1.66e-12	1.33e-10
Cd74	4.75645	1.89092	3.16843	1.89662	1.1648	0.731816	0.308594	2.44231	-2.13371	1.58803	-1.2775	2.86553	6.60303	37.173	1.82e-12	1.46e-10
Adora1	2.33501	3.96617	1.69976	0.0203774	1.13834	-1.11796	-0.614875	-1.12807	0.513196	0.635252	2.26641	-1.63116	2.59207	37.1196	1.86e-12	1.48e-10
Ldlr	4.39509	4.54004	4.64234	-0.0851682	0.303973	-0.389141	0.162077	0.406271	-0.244194	-0.247245	-0.102298	-0.144947	2.39781	36.9606	1.97e-12	1.56e-10
Ifitm2	4.37413	3.62983	2.90584	0.918729	1.42919	-0.510463	-0.549563	0.705196	-1.25476	1.46829	0.723996	0.744296	-0.317894	36.9402	1.99e-12	1.56e-10
Bsg	0.283027	0.715617	0.283735	-0.0148419	0.41756	-0.432402	-0.0141336	-0.0143211	0.000187565	-0.000708326	0.431881	-0.43259	8.91794	36.914	2e-12	1.57e-10
Xylt1	2.18438	2.25281	2.5768	-0.663161	0.230843	-0.894004	-0.270747	0.55483	-0.825577	-0.392414	-0.323987	-0.0684267	3.36871	36.8401	2.06e-12	1.61e-10
Fis1	0.343362	0.730527	0.32625	0.107243	0.721977	-0.614735	0.0901303	0.3177	-0.22757	0.0171122	0.404277	-0.387165	6.22892	36.7713	2.11e-12	1.64e-10
Atp6v1b2	0.508106	0.576658	0.338853	0.11798	0.472471	-0.354491	-0.0512734	0.234666	-0.28594	0.169253	0.237805	-0.0685516	7.92397	36.5093	2.33e-12	1.8e-10
P3h3	1.04773	1.03135	1.14522	-0.372841	0.0427992	-0.41564	-0.275356	0.156661	-0.432017	-0.0974846	-0.113862	0.0163775	4.64451	36.3762	2.44e-12	1.88e-10
Tmem160	0.906733	1.07721	0.461595	0.355171	1.1267	-0.771531	-0.0899675	0.511085	-0.601052	0.445138	0.615617	-0.170479	4.76136	36.3608	2.46e-12	1.88e-10
Ndufa1	0.700881	1.97144	1.2108	-0.150036	0.623659	-0.773694	0.359885	-0.136974	0.496859	-0.509921	0.760633	-1.27055	5.13054	36.1686	2.64e-12	2.01e-10
Pacsin1	1.68848	1.91395	1.14551	0.391767	0.992675	-0.600907	-0.151198	0.224241	-0.375439	0.542966	0.768434	-0.225468	3.77105	35.9895	2.82e-12	2.14e-10
Oxct1	0.434621	0.723043	0.520305	-0.102498	0.180443	-0.282941	-0.0168143	-0.0222953	0.00548095	-0.0856841	0.202738	-0.288422	8.23085	35.9688	2.84e-12	2.14e-10
Ssr2	0.131763	0.233457	-0.0337202	0.336295	0.797614	-0.461319	0.170812	0.530437	-0.359625	0.165483	0.267177	-0.101694	6.65577	35.9661	2.85e-12	2.14e-10
Rps19	0.832644	1.34727	0.820627	0.169263	0.783451	-0.614188	0.157246	0.256809	-0.0995628	0.0120171	0.526643	-0.514626	4.55841	35.9349	2.88e-12	2.16e-10
P2ry13	-0.461318	-0.63143	-0.462528	0.0243744	-0.590751	0.615126	0.0231647	-0.421849	0.445014	0.00120971	-0.168902	0.170112	11.2114	35.9101	2.91e-12	2.17e-10
Echs1	0.625527	0.66839	0.418153	0.278301	0.619912	-0.34161	0.0709274	0.369675	-0.298748	0.207374	0.250236	-0.0428623	6.74487	35.8977	2.92e-12	2.17e-10
Cd14	0.337226	0.337336	0.0359481	0.297272	0.668817	-0.371545	-0.00400603	0.367429	-0.371435	0.301278	0.301387	-0.000109844	9.20298	35.8592	2.96e-12	2.19e-10
Med28	0.299851	0.664102	0.175213	0.360048	0.860615	-0.500567	0.23541	0.371727	-0.136316	0.124638	0.488889	-0.364251	6.36163	35.6881	3.16e-12	2.33e-10
Zfp950	-0.753052	-0.464917	-0.123354	-0.428659	-0.760636	0.331977	0.20104	-0.419073	0.620113	-0.629699	-0.341563	-0.288136	6.14057	35.6135	3.25e-12	2.38e-10
Prpf31	0.230306	-0.473264	-0.0397823	0.229776	1.14491	-0.91513	-0.0403123	1.57839	-1.6187	0.270088	-0.433482	0.70357	5.81705	35.6055	3.26e-12	2.38e-10
Atp6v1f	0.297407	0.865992	0.209743	0.210168	0.961176	-0.751007	0.122504	0.304927	-0.182422	0.087664	0.656249	-0.568585	6.36254	35.5657	3.31e-12	2.41e-10
Marcks	-0.52814	-0.271161	-0.299865	-0.177598	-0.287078	0.109479	0.0506774	-0.315781	0.366459	-0.228276	0.0287036	-0.256979	10.6883	35.4755	3.42e-12	2.48e-10
P2rx4	0.541883	0.670061	0.36147	0.103119	0.353401	-0.250282	-0.0772935	0.0448099	-0.122103	0.180412	0.308591	-0.128178	7.34149	35.3717	3.56e-12	2.57e-10
Galns	0.80141	1.06482	0.776613	-0.0453232	0.665545	-0.710868	-0.0701206	0.377338	-0.447459	0.0247973	0.288206	-0.263409	4.925	35.258	3.72e-12	2.67e-10
Olfr110	1.936	2.11189	2.05385	-0.00934021	0.253627	-0.262968	0.108508	0.195587	-0.0870795	-0.117848	0.05804	-0.175888	1.58212	35.2514	3.73e-12	2.67e-10
Tgfbr1	-0.423456	-0.416797	0.0764647	-0.485428	-1.07085	0.585424	0.014493	-0.57759	0.592083	-0.499921	-0.493261	-0.00665991	10.9099	35.1871	3.82e-12	2.72e-10
Prkca	-0.496744	-1.21123	-0.306491	-0.280796	-1.07517	0.794376	-0.0905423	-0.170432	0.0798902	-0.190253	-0.904739	0.714486	5.40101	35.0922	3.96e-12	2.81e-10
St8sia6	1.04238	2.31948	1.33797	-0.684691	-0.0898585	-0.594832	-0.389098	-1.07137	0.682269	-0.295593	0.981508	-1.2771	5.14506	35.0854	3.97e-12	2.81e-10
C1qc	0.225971	0.318372	0.0814959	0.0686207	0.458622	-0.390002	-0.0758546	0.221746	-0.2976	0.144475	0.236877	-0.0924012	12.5212	35.0213	4.07e-12	2.85e-10
Efemp2	0.702008	1.20641	0.937731	-0.325281	0.652629	-0.97791	-0.0895583	0.383952	-0.473511	-0.235722	0.268677	-0.504399	4.16543	35.021	4.07e-12	2.85e-10
Rps5	0.559175	1.25856	0.741334	-0.032818	0.595567	-0.628385	0.149341	0.0783414	0.0709997	-0.182159	0.517225	-0.699384	6.05883	34.9294	4.21e-12	2.94e-10
Ccdc50	-0.320695	-0.263369	-0.0780527	-0.355749	-0.938902	0.583153	-0.113106	-0.753585	0.640479	-0.242643	-0.185317	-0.057326	7.23525	34.9065	4.25e-12	2.95e-10
Gpr65	1.94736	2.30452	1.76052	0.1696	0.526432	-0.356832	-0.0172463	-0.0175713	0.000324964	0.186846	0.544003	-0.357157	4.42242	34.9026	4.26e-12	2.95e-10
Adrb2	-0.332905	-0.715001	-0.567488	0.3582	-0.146946	0.505147	0.123618	0.000567299	0.12305	0.234583	-0.147514	0.382096	8.78197	34.8339	4.37e-12	3.02e-10
Mylip	-0.453864	-0.539426	-0.409081	0.0135573	-0.609321	0.622878	0.0583401	-0.478976	0.537316	-0.0447827	-0.130345	0.085562	8.34193	34.8017	4.42e-12	3.04e-10
Atp6v1c1	0.408664	0.645091	0.358893	0.0739666	0.354971	-0.281005	0.0241948	0.0687724	-0.0445775	0.0497717	0.286199	-0.236427	8.16293	34.7571	4.5e-12	3.08e-10
Mfsd12	1.35874	1.03403	0.934278	0.0493662	0.245099	-0.195733	-0.375092	0.145343	-0.520435	0.424458	0.0997561	0.324702	5.98369	34.703	4.6e-12	3.13e-10
Tgm2	-0.681135	-1.41349	-0.70627	-0.0994492	-0.78004	0.680591	-0.124585	-0.0728214	-0.0517635	0.0251357	-0.707219	0.732355	6.19925	34.6578	4.68e-12	3.18e-10
B4galnt1	0.975499	0.752404	0.425763	0.335415	0.636918	-0.301503	-0.214321	0.310277	-0.524598	0.549736	0.32664	0.223095	6.11366	34.4559	5.06e-12	3.42e-10
Dcstamp	6.55863	6.92604	8.12765	-1.28697	0.587352	-1.87432	0.282052	1.78897	-1.50692	-1.56902	-1.20162	-0.367408	-1.44494	34.1015	5.8e-12	3.91e-10
Csf2ra	0.787018	1.02983	0.708108	-0.0384369	0.376949	-0.415386	-0.117347	0.0552285	-0.172575	0.0789099	0.321721	-0.242811	6.7389	33.9793	6.09e-12	4.09e-10
Gltscr2	0.654286	0.432036	0.187173	0.356166	0.829978	-0.473812	-0.110947	0.585116	-0.696062	0.467113	0.244862	0.22225	5.96189	33.9274	6.21e-12	4.15e-10
Srgap2	-0.242528	-0.743968	-0.187192	-0.182045	-0.628437	0.446392	-0.126709	-0.071661	-0.055048	-0.0553362	-0.556776	0.50144	9.74974	33.7655	6.62e-12	4.4e-10
Klrb1b	5.4238	6.99946	6.46138	-0.0799182	0.437448	-0.517366	0.957663	-0.100635	1.0583	-1.03758	0.538083	-1.57566	-1.80104	33.7621	6.63e-12	4.4e-10
Gpi1	0.659554	0.66545	0.59028	-0.0676276	0.361825	-0.429453	-0.136901	0.286655	-0.423557	0.0692737	0.0751696	-0.00589582	6.33358	33.7378	6.69e-12	4.42e-10
Fabp5	4.43364	4.90124	4.313	0.246932	1.11795	-0.871017	0.126293	0.52971	-0.403417	0.120639	0.588239	-0.4676	0.423594	33.5311	7.26e-12	4.77e-10
Ifngr1	-0.397282	-0.444001	-0.365416	0.00989561	-0.294036	0.303932	0.041761	-0.215451	0.257212	-0.0318654	-0.0785849	0.0467195	10.233	33.5275	7.27e-12	4.77e-10
Ggta1	-0.339885	-1.12233	-0.51524	0.234073	-0.674434	0.908507	0.0587181	-0.067345	0.126063	0.175354	-0.607089	0.782444	6.84148	33.4032	7.64e-12	4.99e-10
Slc16a3	0.508968	1.35112	0.810435	-0.499597	0.2926	-0.792198	-0.19813	-0.248081	0.0499502	-0.301467	0.540681	-0.842148	6.01352	33.3299	7.87e-12	5.11e-10
Slamf7	6.28824	4.90991	3.33767	0.397322	0.823501	-0.426179	-2.55325	-0.748737	-1.80452	2.95058	1.57224	1.37834	0.101262	33.3247	7.88e-12	5.11e-10
Tmem170b	-0.335345	-0.766425	-0.204435	-0.154029	-0.844169	0.690139	-0.0231188	-0.282178	0.259059	-0.13091	-0.561991	0.43108	7.47644	33.2629	8.08e-12	5.22e-10
Ly9	1.57135	2.13806	1.51877	-0.217603	0.157092	-0.374695	-0.270182	-0.462196	0.192014	0.0525787	0.619288	-0.56671	5.31879	33.1481	8.46e-12	5.44e-10
AI506816	1.14204	0.987795	0.818805	0.0661002	0.338758	-0.272657	-0.25713	0.169768	-0.426898	0.32323	0.16899	0.154241	4.68378	33.1437	8.47e-12	5.44e-10
Cd63-ps	1.26443	1.86185	1.31601	-0.0637858	0.769671	-0.833456	-0.0122043	0.223834	-0.236038	-0.0515815	0.545837	-0.597418	2.37485	33.1149	8.57e-12	5.46e-10
Os9	0.706749	0.554957	0.460787	-0.000811687	0.294154	-0.294965	-0.246774	0.199983	-0.446757	0.245963	0.0941707	0.151792	8.44634	33.112	8.58e-12	5.46e-10
Ptbp3	-0.346232	-0.0714507	0.123302	-0.508577	-0.896623	0.388046	-0.0390435	-0.70187	0.662827	-0.469534	-0.194753	-0.274781	7.37182	33.0624	8.75e-12	5.55e-10
Akirin2	-0.638118	-0.353959	-0.583558	-0.158412	-0.321689	0.163277	-0.103852	-0.551287	0.447435	-0.0545602	0.229599	-0.284159	6.57924	32.9982	8.98e-12	5.68e-10
Klhl6	0.680618	0.617992	0.347818	0.326	0.326064	-6.43e-05	-0.00680007	0.0558898	-0.0626899	0.3328	0.270175	0.0626256	7.82839	32.7937	9.75e-12	6.14e-10
Fkbp2	0.407941	0.744961	0.408825	0.0997513	0.646742	-0.54699	0.100636	0.310606	-0.20997	-0.000884508	0.336136	-0.33702	6.56575	32.6917	1.02e-11	6.38e-10
Bambi	1.88264	3.11259	1.36126	0.439793	1.57973	-1.13994	-0.081588	-0.171602	0.0900138	0.521381	1.75133	-1.22995	1.84227	32.5687	1.07e-11	6.68e-10
Gm26902	5.71866	6.00995	5.40517	-0.752307	0.0300755	-0.782382	-1.0658	-0.574712	-0.49109	0.313496	0.604788	-0.291292	-2.05233	32.4329	1.13e-11	7.03e-10
Hnrnph1	-0.575452	-0.219905	0.139374	-0.554051	-0.765771	0.21172	0.160775	-0.406492	0.567267	-0.714826	-0.359279	-0.355547	7.72177	32.2588	1.21e-11	7.5e-10
Arpc1b	0.458797	0.574924	0.265446	0.140392	0.464394	-0.324001	-0.0529578	0.154916	-0.207874	0.19335	0.309478	-0.116128	8.48521	32.2578	1.21e-11	7.5e-10
Eif5a	0.342332	0.594027	0.0627366	0.247753	0.74795	-0.500196	-0.031842	0.216659	-0.248501	0.279595	0.53129	-0.251695	7.71037	32.2182	1.23e-11	7.59e-10
Vkorc1	0.276985	1.14908	0.717542	-0.20464	0.577215	-0.781855	0.235916	0.145678	0.0902385	-0.440556	0.431537	-0.872094	5.05847	32.1672	1.26e-11	7.73e-10
Fabp3	5.23623	5.82468	4.22435	0.0331244	1.43594	-1.40281	-0.978755	-0.164393	-0.814362	1.01188	1.60033	-0.58845	-0.862255	32.0376	1.33e-11	8.12e-10
Lat2	0.584766	0.79126	0.317952	0.188093	0.618734	-0.430641	-0.0787207	0.145426	-0.224147	0.266814	0.473308	-0.206494	7.23354	32.0255	1.33e-11	8.13e-10
Gns	0.460056	0.301292	0.386823	-0.101321	-0.0548572	-0.0464641	-0.174554	0.0306736	-0.205228	0.0732332	-0.0855308	0.158764	10.446	31.9841	1.36e-11	8.24e-10
Tecpr1	0.628241	0.38632	0.615713	-0.0224471	0.262998	-0.285445	-0.0349747	0.492391	-0.527365	0.0125275	-0.229393	0.24192	6.11697	31.9311	1.39e-11	8.39e-10
Gm13391	3.26098	4.50886	3.77854	-0.563141	-0.100136	-0.463005	-0.0455794	-0.830463	0.784883	-0.517562	0.730327	-1.24789	-0.394671	31.8935	1.41e-11	8.5e-10
S100a1	0.894596	1.56705	0.926908	0.315994	0.973835	-0.657841	0.348305	0.333688	0.0146168	-0.0323116	0.640146	-0.672458	3.24273	31.7354	1.5e-11	9.04e-10
Gm11545	1.76348	2.38481	2.10799	-0.354893	0.371527	-0.72642	-0.0103908	0.0947019	-0.105093	-0.344502	0.276825	-0.621327	1.75103	31.6926	1.53e-11	9.17e-10
Cox6a1	0.568624	1.15656	0.653725	-0.0214672	0.637477	-0.658944	0.0636342	0.134639	-0.0710052	-0.0851013	0.502838	-0.587939	6.61144	31.6264	1.57e-11	9.39e-10
Speg	0.887615	1.75099	0.995938	-0.308389	0.385287	-0.693676	-0.200066	-0.369765	0.169698	-0.108323	0.755052	-0.863374	4.50013	31.5663	1.61e-11	9.6e-10
Ctss	0.292512	0.551276	0.183056	0.157561	0.48659	-0.329028	0.048105	0.118369	-0.0702644	0.109457	0.368221	-0.258764	13.0938	31.5289	1.64e-11	9.71e-10
Tmem205	1.23085	2.12218	1.40574	-0.0353643	0.976095	-1.01146	0.139526	0.259653	-0.120127	-0.17489	0.716442	-0.891333	2.50944	31.4231	1.71e-11	1.01e-09
Itgav	-0.334064	-0.501839	0.0653297	-0.592796	-1.25039	0.657592	-0.193403	-0.683219	0.489817	-0.399394	-0.567169	0.167775	7.74845	31.2071	1.87e-11	1.1e-09
Rhoc	0.478265	1.19547	0.766716	-0.285132	0.5362	-0.821332	0.00332011	0.107443	-0.104123	-0.288452	0.428757	-0.717209	4.3957	31.1967	1.88e-11	1.1e-09
Socs2	2.80491	2.23351	3.21233	-0.326029	1.05337	-1.3794	0.0813931	2.03219	-1.9508	-0.407422	-0.978819	0.571396	0.355128	31.1533	1.92e-11	1.12e-09
Sirt2	0.357292	0.599328	0.170195	0.15697	0.633398	-0.476427	-0.0301268	0.204265	-0.234391	0.187097	0.429133	-0.242036	7.04675	31.1011	1.96e-11	1.14e-09
Ctse	2.74471	3.88782	3.72163	-0.453392	0.897004	-1.3504	0.523533	0.730809	-0.207277	-0.976925	0.166194	-1.14312	1.84774	31.055	2e-11	1.16e-09
Tapbp	0.533469	0.193645	0.157904	0.227245	0.425102	-0.197857	-0.14832	0.389362	-0.537681	0.375565	0.0357404	0.339825	9.23753	30.9909	2.05e-11	1.19e-09
Klhl9	-0.600479	-0.570355	-0.00041432	-0.623833	-1.19387	0.570032	-0.0237684	-0.623925	0.600156	-0.600065	-0.56994	-0.0301246	6.40554	30.9417	2.1e-11	1.21e-09
Rpn2	0.501496	0.383376	0.263114	0.164033	0.337439	-0.173406	-0.0743494	0.217177	-0.291526	0.238382	0.120262	0.11812	9.08176	30.9352	2.1e-11	1.21e-09
H2-Q7	2.33751	2.76648	2.97762	0.0387817	0.365733	-0.326951	0.678898	0.576874	0.102024	-0.640116	-0.211141	-0.428975	1.72125	30.8454	2.18e-11	1.25e-09
Gas2l3	3.2443	3.25373	2.36882	-0.16059	0.214079	-0.374669	-1.03607	-0.670833	-0.365241	0.875484	0.884912	-0.00942844	2.5891	30.7361	2.29e-11	1.31e-09
Ubb	0.248553	0.262766	-0.0378297	0.311281	0.657758	-0.346478	0.0248982	0.357162	-0.332264	0.286382	0.300596	-0.0142136	7.49845	30.7005	2.32e-11	1.32e-09
Tubb6	1.31221	0.994713	0.587314	0.299766	0.71679	-0.417024	-0.425133	0.309392	-0.734525	0.724899	0.407398	0.317501	4.6883	30.6225	2.4e-11	1.36e-09
Pianp	4.05961	4.8775	3.837	-0.206403	0.926678	-1.13308	-0.429005	-0.11382	-0.315185	0.222602	1.0405	-0.817896	-0.749662	30.5872	2.44e-11	1.38e-09
Emc10	0.491114	0.627492	0.456259	-0.137357	0.355487	-0.492844	-0.172212	0.184254	-0.356466	0.0348544	0.171233	-0.136378	6.6569	30.5551	2.47e-11	1.39e-09
Cep68	-0.383292	-0.80989	-0.263341	-0.144099	-0.865117	0.721018	-0.0241481	-0.318568	0.29442	-0.119951	-0.546549	0.426598	7.28663	30.5198	2.51e-11	1.41e-09
Ccnb2	3.19767	1.29758	2.50693	0.619231	0.766538	-0.147307	-0.0715129	1.97589	-2.0474	0.690744	-1.20935	1.9001	1.90735	30.4894	2.54e-11	1.42e-09
Fgl2	2.32981	1.98838	1.61718	0.115657	-0.257796	0.373454	-0.596973	-0.628995	0.032022	0.71263	0.371198	0.341432	4.60424	30.4851	2.55e-11	1.42e-09
Slc40a1	-0.433456	-0.982217	-0.549036	0.111049	-0.60868	0.719729	-0.00453044	-0.175498	0.170968	0.11558	-0.433182	0.548761	8.38658	30.4144	2.62e-11	1.46e-09
H2-M3	0.605142	0.989058	0.737031	-0.126148	0.24987	-0.376019	0.00574033	-0.00215647	0.0078968	-0.131889	0.252027	-0.383916	6.15913	30.3536	2.69e-11	1.49e-09
Rai14	4.9557	4.51157	3.06743	-0.439816	0.570944	-1.01076	-2.32808	-0.873195	-1.45488	1.88826	1.44414	0.444123	1.61077	30.2961	2.76e-11	1.53e-09
Mdh2	0.287416	0.388477	0.03895	0.274128	0.689326	-0.415198	0.025662	0.339799	-0.314137	0.248466	0.349527	-0.101061	7.23699	30.2426	2.83e-11	1.56e-09
Atp5b	0.266051	0.442378	0.121205	0.117434	0.443967	-0.326533	-0.0274126	0.122794	-0.150207	0.144847	0.321173	-0.176326	9.14902	30.185	2.9e-11	1.59e-09
Ctnna3	5.32223	7.56146	6.68961	-1.08533	1.48125	-2.56657	0.282052	0.60939	-0.327338	-1.36738	0.871856	-2.23924	-2.14421	30.1342	2.96e-11	1.62e-09
Rpl41	0.554	1.3258	0.685215	0.0861347	0.796469	-0.710334	0.21735	0.155882	0.0614682	-0.131215	0.640587	-0.771802	5.05555	30.1045	3e-11	1.64e-09
Ranbp1	0.299229	0.285414	0.0542808	0.401728	0.796915	-0.395188	0.15678	0.565783	-0.409003	0.244948	0.231133	0.0138151	6.42427	30.0496	3.07e-11	1.67e-09
Slc25a37	-0.89684	-0.907587	-0.289819	-0.442244	-0.750288	0.308044	0.164777	-0.132521	0.297297	-0.607021	-0.617767	0.0107465	6.33786	30.0062	3.13e-11	1.7e-09
C3ar1	0.672744	0.54367	0.508411	0.0544549	0.165022	-0.110567	-0.109878	0.129762	-0.23964	0.164333	0.0352595	0.129073	8.79387	29.9991	3.14e-11	1.7e-09
Mrpl28	0.364212	0.437747	0.182977	0.26099	0.882078	-0.621088	0.0797548	0.627308	-0.547553	0.181235	0.25477	-0.0735347	4.94611	29.9579	3.2e-11	1.72e-09
Kcnj2	0.531173	1.87416	1.13882	-0.702548	-0.626972	-0.0755755	-0.0948966	-1.3623	1.26741	-0.607651	0.735332	-1.34298	5.99121	29.9199	3.25e-11	1.75e-09
Mical1	1.50135	1.08731	0.676973	0.280747	0.503837	-0.223091	-0.543628	0.0935046	-0.637132	0.824374	0.410333	0.414042	5.29551	29.8538	3.34e-11	1.79e-09
Ptger4	3.58085	3.48221	3.48909	-0.116827	0.634417	-0.751244	-0.208591	0.6413	-0.849891	0.0917639	-0.00688288	0.0986467	1.86804	29.8383	3.37e-11	1.8e-09
Stmn1	1.7302	1.18569	1.13414	0.674871	1.01513	-0.340259	0.0788115	0.963581	-0.884769	0.59606	0.0515494	0.54451	1.965	29.8286	3.38e-11	1.8e-09
Tuba4a	0.456431	1.20892	0.588347	0.0437376	1.4195	-1.37576	0.175654	0.798926	-0.623272	-0.131916	0.62057	-0.752486	3.29658	29.7648	3.48e-11	1.85e-09
Cdk1	1.40075	1.19315	1.48041	0.121082	0.708026	-0.586943	0.200742	0.995288	-0.794546	-0.07966	-0.287263	0.207603	3.39309	29.6858	3.6e-11	1.9e-09
Padi2	0.481705	0.64997	0.0826474	0.079039	0.723881	-0.644842	-0.320018	0.156558	-0.476576	0.399057	0.567323	-0.168265	7.53105	29.6164	3.71e-11	1.96e-09
Gm37494	-0.471467	-1.00705	-0.42103	-0.120251	-1.17322	1.05297	-0.0698142	-0.587201	0.517387	-0.0504373	-0.586022	0.535584	6.42209	29.5414	3.83e-11	2.02e-09
Cmtm3	0.335627	0.561781	0.182327	0.0435905	0.413639	-0.370048	-0.109709	0.0341855	-0.143895	0.1533	0.379453	-0.226154	7.55186	29.4866	3.93e-11	2.06e-09
Dhx32	1.05433	0.90902	0.627444	0.13827	0.382385	-0.244116	-0.288615	0.100809	-0.389424	0.426885	0.281576	0.145308	6.26832	29.473	3.95e-11	2.07e-09
Rtn1	-0.3674	-0.722913	-0.523459	0.0882332	-0.603278	0.691511	-0.0678249	-0.403824	0.335999	0.156058	-0.199454	0.355512	6.81188	29.4211	4.04e-11	2.11e-09
Ifitm3	3.19454	3.41154	3.54982	0.174451	0.240645	-0.0661942	0.52974	0.378928	0.150811	-0.355289	-0.138284	-0.217005	3.82903	29.2875	4.29e-11	2.23e-09
Gpx1	0.331525	0.255362	-0.128411	0.563676	0.898938	-0.335262	0.10374	0.515164	-0.411425	0.459936	0.383773	0.0761627	8.30896	29.2017	4.45e-11	2.3e-09
Siglece	-0.245315	-1.0773	-0.736446	0.417967	-0.374905	0.792872	-0.0731634	-0.0340469	-0.0391165	0.491131	-0.340858	0.831989	6.7467	29.1972	4.46e-11	2.3e-09
Bmp2k	-0.558142	-0.130563	-0.39935	-0.265751	-0.408725	0.142975	-0.106959	-0.677512	0.570553	-0.158791	0.268787	-0.427578	7.32893	29.162	4.53e-11	2.33e-09
S100a8	0.677633	-0.318269	10.1608	-9.20116	-10.0985	0.897362	0.282052	0.380592	-0.09854	-9.48321	-10.4791	0.995902	-4.26069	29.147	4.56e-11	2.34e-09
Chd9	-0.802063	-0.479427	-0.347651	-0.352012	-0.663965	0.311954	0.1024	-0.53219	0.63459	-0.454412	-0.131775	-0.322636	7.26922	28.9755	4.92e-11	2.52e-09
Snrpb	0.200509	0.393781	0.0142438	0.133307	0.581529	-0.448222	-0.0529584	0.201992	-0.25495	0.186265	0.379538	-0.193272	7.25346	28.9557	4.97e-11	2.54e-09
Gpr155	-0.286729	-0.434393	-0.14529	-0.065707	-0.506813	0.441106	0.0757317	-0.217711	0.293443	-0.141439	-0.289103	0.147664	8.48687	28.9427	5e-11	2.54e-09
Dock10	-0.495209	-0.444189	-0.154881	-0.359913	-1.19391	0.834	-0.0195849	-0.904604	0.885019	-0.340328	-0.289308	-0.0510197	8.67473	28.9273	5.03e-11	2.55e-09
Lsp1	0.950853	1.27565	0.683712	0.336385	0.614373	-0.277989	0.0692439	0.0224399	0.0468041	0.267141	0.591934	-0.324793	6.68521	28.9176	5.05e-11	2.56e-09
Glipr1	0.635854	1.04041	0.676693	0.217098	0.883916	-0.666818	0.257937	0.520202	-0.262265	-0.0408387	0.363715	-0.404553	4.38786	28.8876	5.12e-11	2.58e-09
Cd177	-0.134421	-0.318269	7.05862	-6.91098	-6.99629	0.0853073	0.282052	0.380592	-0.09854	-7.19304	-7.37688	0.183847	-4.66103	28.8858	5.12e-11	2.58e-09
Pebp1	0.524686	1.02119	0.632628	-0.0378608	0.729374	-0.767235	0.0700813	0.340816	-0.270734	-0.107942	0.388558	-0.496501	4.06162	28.8802	5.14e-11	2.58e-09
Shisa5	0.501534	0.709142	0.41747	0.0172544	0.336513	-0.319259	-0.0668096	0.0448417	-0.111651	0.084064	0.291672	-0.207608	8.44224	28.8411	5.23e-11	2.61e-09
Scimp	2.0826	1.96556	1.80876	0.17842	0.715206	-0.536786	-0.0954148	0.558412	-0.653827	0.273835	0.156794	0.117041	2.42936	28.8402	5.23e-11	2.61e-09
Ppp1ca	0.184644	0.229509	-0.130587	0.338341	0.676621	-0.338281	0.0231101	0.316526	-0.293416	0.315231	0.360095	-0.0448644	8.5166	28.7786	5.38e-11	2.67e-09
Tpp1	0.417808	0.302638	0.301477	0.0540724	0.118151	-0.0640782	-0.0622578	0.11699	-0.179248	0.11633	0.00116087	0.115169	9.36828	28.6617	5.67e-11	2.81e-09
Mlf2	0.335583	0.465601	0.0624741	0.143945	0.671812	-0.527867	-0.129164	0.268685	-0.397849	0.273109	0.403127	-0.130018	7.28827	28.5559	5.94e-11	2.94e-09
Rgs2	-0.463223	-0.407167	-0.605798	0.228703	0.245348	-0.0166452	0.0861285	0.0467172	0.0394113	0.142575	0.198631	-0.0560564	9.71645	28.4946	6.11e-11	3.01e-09
Clasp2	-0.593067	-0.237199	0.12867	-0.799146	-1.06228	0.263131	-0.0774089	-0.696408	0.618999	-0.721737	-0.365869	-0.355868	6.53595	28.4386	6.27e-11	3.08e-09
Cenpa	1.52787	1.16605	1.68705	0.570035	0.876886	-0.306851	0.729213	1.39788	-0.66867	-0.159178	-0.520998	0.36182	2.96987	28.2966	6.68e-11	3.28e-09
Rock2	-0.540773	-0.436148	-0.0805377	-0.384905	-0.856047	0.471142	0.0753301	-0.500437	0.575767	-0.460236	-0.355611	-0.104625	7.32192	28.2041	6.97e-11	3.4e-09
Man2b2	0.853449	0.675003	0.544641	-0.181906	0.14174	-0.323646	-0.490715	0.0113781	-0.502093	0.308808	0.130362	0.178446	6.6157	28.2007	6.98e-11	3.4e-09
Tppp	-0.583162	-1.06032	-0.416952	-0.231632	-1.03545	0.803815	-0.0654214	-0.392078	0.326656	-0.166211	-0.64337	0.477159	6.60032	28.1713	7.08e-11	3.44e-09
Dapp1	-0.437056	-0.655718	-0.567267	0.113046	-0.155355	0.268401	-0.0171649	-0.066904	0.0497391	0.130211	-0.0884512	0.218662	7.84899	28.1412	7.17e-11	3.48e-09
Nbea	-1.12948	-0.31628	-0.247966	-0.740509	-1.34625	0.605736	0.141008	-1.27793	1.41894	-0.881518	-0.0683144	-0.813203	5.13546	27.9847	7.71e-11	3.72e-09
Tcof1	0.913011	0.259228	0.390361	0.22972	0.33376	-0.10404	-0.29293	0.464893	-0.757823	0.52265	-0.131133	0.653784	5.97507	27.8989	8.02e-11	3.86e-09
Rab39	-0.324551	-1.03687	-0.483373	0.185714	-0.69406	0.879774	0.0268924	-0.140563	0.167456	0.158822	-0.553497	0.712319	5.99859	27.8215	8.31e-11	3.99e-09
Arrdc4	0.743114	1.1683	0.966113	-0.12283	0.383096	-0.505927	0.100168	0.180909	-0.080741	-0.222999	0.202187	-0.425186	5.53761	27.7495	8.59e-11	4.12e-09
Gm28438	-0.628442	-0.318269	1.00433	-1.32124	-5.8459	4.52466	0.311531	-4.5233	4.83483	-1.63277	-1.3226	-0.310173	-2.68971	27.7409	8.62e-11	4.12e-09
Cd274	1.3724	1.62839	1.08755	-0.0664209	0.36514	-0.431561	-0.351265	-0.175702	-0.175563	0.284844	0.540842	-0.255998	4.47068	27.7023	8.78e-11	4.18e-09
Nrip1	-0.384082	-0.749405	-0.188721	-0.167935	-0.626144	0.458209	0.0274254	-0.0654601	0.0928855	-0.195361	-0.560684	0.365323	8.81506	27.6928	8.81e-11	4.18e-09
Fer	-0.329022	-0.895362	-0.509751	0.196084	-0.547083	0.743167	0.0153556	-0.161472	0.176828	0.180729	-0.385611	0.56634	5.38029	27.6917	8.82e-11	4.18e-09
Ddost	0.431469	0.33717	0.121012	0.245418	0.426879	-0.181461	-0.0650391	0.210721	-0.27576	0.310457	0.216159	0.0942987	8.52418	27.6822	8.86e-11	4.19e-09
Hs3st1	6.51576	7.30251	6.56323	-0.390357	1.35495	-1.74531	-0.342885	0.615665	-0.95855	-0.047472	0.739285	-0.786757	-1.70553	27.6639	8.93e-11	4.21e-09
Pip4k2a	-0.412724	-0.502038	-0.216228	-0.174601	-0.526321	0.351719	0.0218946	-0.240511	0.262405	-0.196496	-0.28581	0.0893141	8.64098	27.6415	9.03e-11	4.23e-09
Sh3bgrl3	0.256484	0.769018	0.235052	0.10499	0.718085	-0.613096	0.0835576	0.184119	-0.100562	0.0214321	0.533966	-0.512534	8.14844	27.6389	9.04e-11	4.23e-09
Fkbp1a	0.23846	0.574801	0.122003	0.125124	0.615841	-0.490717	0.00866679	0.163044	-0.154377	0.116457	0.452798	-0.336341	6.99032	27.6354	9.05e-11	4.23e-09
Lpar6	-0.338081	-0.778936	-0.495163	0.23263	-0.184535	0.417164	0.0755482	0.0992382	-0.02369	0.157081	-0.283773	0.440854	8.63217	27.5775	9.3e-11	4.34e-09
Yif1b	0.476207	0.352294	0.192544	0.180844	0.577771	-0.396927	-0.102819	0.418022	-0.52084	0.283663	0.15975	0.123913	6.08503	27.5141	9.58e-11	4.45e-09
Pwwp2a	-0.479762	-0.356284	-0.235891	-0.223519	-0.505469	0.281951	0.0203517	-0.385077	0.405428	-0.24387	-0.120393	-0.123478	7.37904	27.5012	9.63e-11	4.47e-09
Gng12	0.495804	0.998068	0.684389	-0.110424	0.103496	-0.213921	0.0781604	-0.210183	0.288343	-0.188585	0.313679	-0.502264	6.43726	27.4816	9.72e-11	4.5e-09
Wbp5	0.720282	1.27682	0.604406	0.276808	0.96209	-0.685282	0.160931	0.289675	-0.128744	0.115877	0.672414	-0.556538	4.65382	27.4763	9.75e-11	4.5e-09
Psmb6	0.165629	0.571886	0.0746371	0.190366	0.758157	-0.567791	0.099374	0.260908	-0.161534	0.0909922	0.497249	-0.406257	7.00548	27.3692	1.02e-10	4.71e-09
Gnptg	0.518305	0.799461	0.446357	0.139862	0.479985	-0.340123	0.0679141	0.126881	-0.0589673	0.0719476	0.353103	-0.281156	6.03059	27.2549	1.08e-10	4.96e-09
Cited4	4.13013	6.3552	5.32543	-0.932414	0.771772	-1.70419	0.262886	-0.257992	0.520878	-1.1953	1.02976	-2.22506	-2.29796	27.1689	1.13e-10	5.15e-09
Uba5	-0.743716	-0.00953921	-0.504334	-0.162934	0.072323	-0.235257	0.0764478	-0.422472	0.49892	-0.239382	0.494795	-0.734177	6.34978	27.1498	1.14e-10	5.18e-09
Klf3	-0.415665	-0.651413	-0.309249	-0.0381647	-0.370264	0.332099	0.0682503	-0.0281003	0.0963506	-0.106415	-0.342164	0.235749	8.51078	27.1279	1.15e-10	5.22e-09
Pnrc2	-0.453658	-0.449296	-0.51121	0.225295	-0.0451576	0.270453	0.167744	-0.107072	0.274815	0.0575518	0.061914	-0.00436215	7.14031	27.1022	1.16e-10	5.27e-09
Rps2	0.565709	0.850256	0.47066	0.169932	0.815783	-0.64585	0.0748825	0.436187	-0.361304	0.0950497	0.379596	-0.284546	4.66797	27.0798	1.17e-10	5.29e-09
AF529169	5.56415	6.94998	4.71915	-0.761824	0.359524	-1.12135	-1.60682	-1.8713	0.264484	0.844994	2.23083	-1.38583	-0.4478	27.0792	1.17e-10	5.29e-09
Bri3bp	0.653633	1.18792	0.830324	-0.238204	0.467974	-0.706178	-0.0615125	0.110379	-0.171891	-0.176691	0.357595	-0.534286	3.94974	27.0778	1.17e-10	5.29e-09
Rpl18a	0.55957	1.17525	0.791912	-0.0855042	0.526183	-0.611688	0.146838	0.142847	0.00399074	-0.232342	0.383336	-0.615678	4.78723	27.0262	1.2e-10	5.41e-09
Hnrnpa2b1	-0.371522	-0.165342	0.0353753	-0.234063	-0.577731	0.343668	0.172834	-0.377014	0.549848	-0.406897	-0.200717	-0.20618	9.26675	27.0052	1.22e-10	5.45e-09
Mgl2	9.44632	1.06647	4.83998	4.31109	1.81477	2.49632	-0.295251	5.58827	-5.88352	4.60634	-3.7735	8.37985	-1.057	26.9291	1.26e-10	5.62e-09
Mbnl1	-0.14717	-0.197395	0.0569686	-0.167308	-0.627254	0.459946	0.0368306	-0.372891	0.409721	-0.204139	-0.254363	0.0502246	9.27345	26.9271	1.26e-10	5.62e-09
Srebf1	1.11665	0.652945	0.166434	0.54593	0.700568	-0.154637	-0.404283	0.214056	-0.618339	0.950213	0.486512	0.463701	5.8406	26.8178	1.33e-10	5.9e-09
Dnajb14	0.344044	1.02863	0.923864	-0.637992	-0.374886	-0.263106	-0.0581716	-0.47965	0.421478	-0.579821	0.104764	-0.684585	6.05483	26.8062	1.34e-10	5.92e-09
Capzb	0.331632	0.293253	0.0111746	0.265506	0.470827	-0.205321	-0.054952	0.188748	-0.2437	0.320458	0.282079	0.0383791	9.20176	26.6973	1.41e-10	6.22e-09
Rpl14	0.710602	0.977132	0.685158	0.0913352	0.797729	-0.706394	0.0658911	0.505754	-0.439863	0.0254442	0.291974	-0.26653	4.33545	26.6875	1.41e-10	6.23e-09
H2-Ab1	4.66058	1.38441	2.23082	2.52702	1.4878	1.03922	0.0972689	2.33422	-2.23695	2.42975	-0.846419	3.27617	5.22544	26.6769	1.42e-10	6.25e-09
Hcst	0.746253	1.50673	0.649669	0.141737	0.69363	-0.551893	0.0451534	-0.163428	0.208582	0.0965839	0.857058	-0.760474	3.87803	26.6382	1.45e-10	6.33e-09
Prdx1	0.320289	0.975442	0.377404	0.083571	0.65829	-0.574719	0.140686	0.0602521	0.0804344	-0.0571155	0.598038	-0.655153	6.92828	26.6379	1.45e-10	6.33e-09
Birc5	3.1712	1.66429	2.19431	0.74976	0.47526	0.2745	-0.227132	1.00528	-1.23241	0.976892	-0.530016	1.50691	1.86383	26.6287	1.45e-10	6.35e-09
Timm13	0.329983	0.536191	0.0655868	0.286005	0.926606	-0.640601	0.0216095	0.456002	-0.434393	0.264396	0.470604	-0.206208	5.45011	26.6004	1.47e-10	6.42e-09
Rlim	-0.57563	-0.0574304	-0.0207992	-0.728939	-1.21288	0.483946	-0.174108	-1.17625	1.00215	-0.55483	-0.0366312	-0.518199	6.13607	26.543	1.51e-10	6.58e-09
Camp	-0.901569	0.0807113	9.10215	-8.95452	-8.64085	-0.313673	1.0492	0.380592	0.668608	-10.0037	-9.02144	-0.982281	-4.18056	26.5165	1.53e-10	6.63e-09
Lox	6.9634	5.98348	6.41629	-0.605869	0.109552	-0.715421	-1.15298	0.542362	-1.69534	0.54711	-0.43281	0.979921	0.671019	26.5147	1.53e-10	6.63e-09
Elmo1	-0.30714	-0.543889	-0.192725	-0.0392481	-0.599825	0.560577	0.075166	-0.248661	0.323827	-0.114414	-0.351164	0.23675	9.59879	26.4867	1.55e-10	6.71e-09
Mrpl12	0.412103	0.306639	0.0468022	0.342246	0.93845	-0.596205	-0.0230548	0.678614	-0.701669	0.3653	0.259837	0.105464	4.62993	26.4318	1.6e-10	6.87e-09
Atf3	1.47625	1.97881	0.664382	0.430789	1.01828	-0.587487	-0.381084	-0.296149	-0.0849353	0.811873	1.31442	-0.502552	5.03009	26.4233	1.6e-10	6.88e-09
Zfc3h1	-0.612706	-0.455433	-0.0027674	-0.458175	-0.884142	0.425967	0.151764	-0.431476	0.58324	-0.609939	-0.452666	-0.157273	6.24602	26.2434	1.75e-10	7.48e-09
Eif3k	0.40767	0.821967	0.44013	-0.0736885	0.568982	-0.642671	-0.0412291	0.187145	-0.228374	-0.0324594	0.381838	-0.414297	5.45646	26.2224	1.77e-10	7.54e-09
Tmem154	2.62742	2.25645	1.90193	0.537168	0.518408	0.0187603	-0.188321	0.163891	-0.352213	0.72549	0.354516	0.370973	3.08825	26.2044	1.78e-10	7.57e-09
Lyzl4	1.05735	1.60028	1.55882	-0.279273	0.636608	-0.915881	0.222197	0.595152	-0.372955	-0.50147	0.041456	-0.542926	2.92324	26.203	1.78e-10	7.57e-09
Rps14	0.493948	1.24013	0.592717	0.0411839	0.765455	-0.724271	0.139953	0.118047	0.021906	-0.0987692	0.647408	-0.746177	6.05207	26.1708	1.81e-10	7.67e-09
Il7r	-0.376494	-1.22808	-0.601185	0.442113	-0.818088	1.2602	0.217421	-0.191193	0.408615	0.224691	-0.626895	0.851586	5.19187	26.1467	1.83e-10	7.74e-09
Ssr4	0.117784	0.943493	0.492007	-0.151433	0.449171	-0.600603	0.222791	-0.00231545	0.225106	-0.374223	0.451486	-0.825709	7.60444	26.1253	1.85e-10	7.8e-09
Gm4742	-0.202957	0.580283	0.312624	-0.660506	4.88139	-5.5419	-0.144924	4.61373	-4.75866	-0.515581	0.267659	-0.78324	-1.71949	26.0392	1.93e-10	8.12e-09
RP24-163M14.3	-1.07751	-1.109	-0.472575	-0.78544	-1.12422	0.338784	-0.180505	-0.487797	0.307291	-0.604935	-0.636427	0.0314925	4.58931	26.0215	1.95e-10	8.17e-09
Abhd12	0.251265	0.459122	0.246835	-0.0148732	0.295824	-0.310697	-0.0193032	0.0835368	-0.10284	0.00442998	0.212287	-0.207857	10.8273	25.9892	1.98e-10	8.28e-09
Calr	0.224616	0.38461	0.153468	-0.0326855	0.253536	-0.286222	-0.103833	0.0223938	-0.126227	0.071148	0.231143	-0.159995	9.89352	25.9779	1.99e-10	8.3e-09
Fcgr2b	0.554743	0.772567	0.224693	0.321172	0.178758	0.142414	-0.0088781	-0.369116	0.360238	0.33005	0.547874	-0.217824	8.44729	25.9302	2.03e-10	8.48e-09
Ggh	0.498868	1.09644	0.665963	-0.0124315	0.342942	-0.355374	0.154663	-0.0875328	0.242196	-0.167095	0.430475	-0.59757	6.37029	25.9026	2.06e-10	8.55e-09
Gm44860	-0.662053	-0.392184	0.16961	-0.86737	-1.65	0.782628	-0.0357069	-1.0882	1.0525	-0.831663	-0.561795	-0.269868	6.39823	25.8988	2.07e-10	8.55e-09
Maged1	0.458664	0.445274	0.281492	0.0513771	0.445579	-0.394202	-0.125795	0.281796	-0.407591	0.177172	0.163783	0.0133895	7.29907	25.8978	2.07e-10	8.55e-09
Degs1	0.208011	0.542582	0.280056	0.0854632	0.459648	-0.374185	0.157508	0.197122	-0.0396137	-0.0720453	0.262526	-0.334571	7.14792	25.8919	2.07e-10	8.55e-09
Hk2	-0.44335	-0.186964	0.0486294	-0.49151	-0.860448	0.368938	0.000469497	-0.624855	0.625324	-0.491979	-0.235593	-0.256386	7.10095	25.7154	2.26e-10	9.3e-09
Itgb2l	-0.134421	-0.318269	5.62335	-5.47572	-5.56102	0.0853073	0.282052	0.380592	-0.09854	-5.75777	-5.94162	0.183847	-4.83535	25.6887	2.29e-10	9.4e-09
Colec12	7.81944	3.34241	5.49902	2.03323	1.28151	0.751716	-0.287188	3.43813	-3.72531	2.32042	-2.15661	4.47703	-1.20741	25.674	2.31e-10	9.45e-09
Dennd4a	-0.244794	-0.151825	0.00558169	-0.467407	-0.931539	0.464132	-0.217032	-0.774132	0.5571	-0.250376	-0.157407	-0.0929685	7.44537	25.6179	2.37e-10	9.69e-09
Sf3b1	-0.156907	-0.276709	0.116724	-0.289956	-0.684943	0.394987	-0.0163249	-0.291509	0.275184	-0.273631	-0.393433	0.119802	9.37547	25.5368	2.47e-10	1e-08
Clec4a2	-0.790357	-0.730377	-0.606477	0.0386993	-0.428512	0.467211	0.222579	-0.304612	0.527191	-0.18388	-0.1239	-0.0599799	5.7102	25.5352	2.47e-10	1e-08
Sqle	1.59563	2.33422	2.1799	-0.629695	0.0657612	-0.695456	-0.0454201	-0.0885541	0.043134	-0.584275	0.154315	-0.73859	2.10301	25.5121	2.5e-10	1.01e-08
Slc35e2	-0.889989	-0.736342	-0.0108577	-0.479073	-0.902611	0.423538	0.400058	-0.177126	0.577184	-0.879131	-0.725485	-0.153646	4.64793	25.4941	2.52e-10	1.02e-08
B230219D22Rik	-0.281574	-0.281274	-0.0375593	-0.17302	-0.701762	0.528742	0.0709955	-0.458047	0.529043	-0.244015	-0.243714	-0.000300706	6.84302	25.4938	2.52e-10	1.02e-08
Slc35a3	-0.414264	-0.101902	0.212397	-0.509802	-0.902469	0.392667	0.116859	-0.588169	0.705028	-0.626661	-0.3143	-0.312362	5.58399	25.4782	2.54e-10	1.02e-08
Rnaset2a	0.388739	0.636846	0.130755	0.315365	0.790236	-0.474871	0.0573808	0.284144	-0.226763	0.257984	0.506092	-0.248107	5.36901	25.4754	2.54e-10	1.02e-08
Banf1	0.480226	0.679302	0.212287	0.285901	0.752934	-0.467033	0.0179622	0.285919	-0.267957	0.267939	0.467015	-0.199077	5.45349	25.4655	2.55e-10	1.02e-08
Commd4	0.294122	0.441381	0.191363	0.232537	0.696416	-0.463879	0.129778	0.446399	-0.316621	0.102759	0.250018	-0.147259	6.08357	25.4002	2.64e-10	1.06e-08
Ccna2	1.69954	1.6901	1.38413	0.367058	0.516052	-0.148995	0.0516449	0.210084	-0.158439	0.315413	0.305969	0.00944388	2.64061	25.3812	2.66e-10	1.06e-08
Plekhb2	0.792857	0.569623	0.478536	0.0127615	0.166713	-0.153952	-0.301559	0.0756266	-0.377185	0.31432	0.0910868	0.223234	6.94328	25.324	2.74e-10	1.09e-08
Dok3	-0.493969	-0.978986	-0.658232	0.112429	0.024672	0.0877565	-0.0518343	0.345426	-0.397261	0.164263	-0.320754	0.485017	6.2146	25.3041	2.77e-10	1.1e-08
Tmbim1	0.515709	0.532749	0.266583	0.151226	0.580339	-0.429113	-0.0979	0.314173	-0.412073	0.249126	0.266165	-0.0170396	6.69498	25.1897	2.93e-10	1.16e-08
Gpr34	-0.517132	-0.26647	-0.288414	0.00361608	-0.198079	0.201695	0.232334	-0.220022	0.452356	-0.228718	0.0219438	-0.250662	11.6326	25.1555	2.98e-10	1.18e-08
Ptprc	0.317916	0.443908	0.265468	-0.00100772	-0.235499	0.234492	-0.0534564	-0.41394	0.360484	0.0524487	0.178441	-0.125992	8.75565	25.1148	3.04e-10	1.2e-08
Cd5	2.91508	4.33418	3.11698	-0.36411	0.743897	-1.10801	-0.162215	-0.473304	0.311088	-0.201895	1.2172	-1.4191	0.875589	25.0896	3.08e-10	1.21e-08
Oas1a	2.79145	3.37606	2.55049	0.32816	0.430215	-0.102055	0.0872079	-0.39535	0.482557	0.240952	0.825564	-0.584612	2.58767	25.0747	3.1e-10	1.22e-08
Ngfrap1	1.03668	1.72741	0.976767	0.0277419	0.952546	-0.924804	-0.0321682	0.201908	-0.234076	0.0599101	0.750638	-0.690728	2.94665	24.9655	3.28e-10	1.28e-08
Inpp4b	-0.220642	-0.51087	-0.0217847	-0.169174	-0.774152	0.604978	0.0296826	-0.285067	0.314749	-0.198857	-0.489086	0.290229	6.97467	24.9599	3.28e-10	1.29e-08
Atp1a1	0.947718	0.703394	0.693667	-0.0843172	0.229367	-0.313685	-0.338368	0.219641	-0.558009	0.254051	0.00972685	0.244324	7.36858	24.9345	3.33e-10	1.3e-08
Cxcl14	5.64029	3.68337	4.73394	0.0987603	0.896193	-0.797433	-0.807591	1.94676	-2.75435	0.906351	-1.05057	1.95692	-1.40576	24.9293	3.34e-10	1.3e-08
Sorl1	1.02036	0.59342	0.756956	-0.16151	-0.025485	-0.136025	-0.424918	0.138051	-0.562969	0.263409	-0.163536	0.426945	6.29598	24.8705	3.44e-10	1.34e-08
Fgr	1.72951	2.1888	1.99776	0.175206	0.507621	-0.332415	0.443457	0.316576	0.12688	-0.26825	0.191044	-0.459295	3.34642	24.8295	3.51e-10	1.36e-08
Hspbp1	0.781785	0.150319	0.167147	0.477652	0.696113	-0.218461	-0.136986	0.712941	-0.849927	0.614638	-0.016828	0.631466	5.28525	24.8234	3.52e-10	1.36e-08
Mrpl54	0.558086	1.08955	0.460777	0.111894	0.821692	-0.709797	0.0145849	0.192922	-0.178337	0.0973092	0.628769	-0.53146	4.1924	24.7728	3.61e-10	1.39e-08
Cd34	0.46802	1.04288	0.441576	-0.0929821	0.229587	-0.322569	-0.119426	-0.371717	0.252291	0.0264439	0.601304	-0.57486	8.95911	24.7231	3.7e-10	1.43e-08
Stag2	-0.330977	-0.218936	0.246436	-0.576372	-1.17239	0.596017	0.00104105	-0.707016	0.708057	-0.577413	-0.465372	-0.112041	6.70734	24.6696	3.8e-10	1.46e-08
Atp6ap1	0.34864	0.44892	0.186221	0.143949	0.31107	-0.167121	-0.0184692	0.0483711	-0.0668403	0.162419	0.262699	-0.10028	9.49117	24.5903	3.96e-10	1.52e-08
Zbtb18	-0.798967	-0.552497	-0.285735	-0.455434	-0.733681	0.278246	0.0577977	-0.466919	0.524716	-0.513232	-0.266762	-0.24647	5.80165	24.5487	4.04e-10	1.55e-08
H2-Q6	2.26408	2.69318	2.48388	-0.266072	-0.152568	-0.113504	-0.0462675	-0.361864	0.315597	-0.219804	0.209297	-0.429101	3.00455	24.5089	4.12e-10	1.57e-08
Zfp292	-0.246439	-0.203841	-0.071871	-0.38283	-0.871469	0.488639	-0.208263	-0.739499	0.531236	-0.174568	-0.13197	-0.0425974	6.46156	24.4643	4.22e-10	1.61e-08
Clec10a	7.30799	2.1479	4.46008	3.65066	1.7421	1.90856	0.802744	4.05427	-3.25153	2.84792	-2.31217	5.16009	-1.88265	24.447	4.26e-10	1.62e-08
Tmem178	4.50261	5.43625	3.90031	-0.298017	0.985047	-1.28306	-0.900325	-0.550892	-0.349433	0.602308	1.53594	-0.933631	-0.747986	24.432	4.29e-10	1.63e-08
Klrb1a	3.45653	5.22235	4.29606	0.0619339	1.30688	-1.24495	0.90147	0.380592	0.520878	-0.839536	0.926288	-1.76582	-3.18062	24.4255	4.3e-10	1.63e-08
Calm1	0.186445	0.379053	0.107677	0.208802	0.563057	-0.354255	0.130035	0.291681	-0.161646	0.0787677	0.271376	-0.192609	8.67697	24.36	4.45e-10	1.68e-08
Atp6v1a	0.798606	0.613502	0.678284	0.0855817	0.0792929	0.00628883	-0.0347406	0.144075	-0.178815	0.120322	-0.0647819	0.185104	6.56025	24.3576	4.46e-10	1.68e-08
Sil1	0.679294	0.416526	0.32327	0.160917	0.417005	-0.256088	-0.195107	0.323748	-0.518855	0.356024	0.0932568	0.262767	6.17849	24.3376	4.5e-10	1.69e-08
Prnp	1.98882	2.32198	2.2771	-0.110733	0.472887	-0.58362	0.177551	0.428004	-0.250452	-0.288284	0.0448834	-0.333167	2.07486	24.3175	4.55e-10	1.71e-08
Actb	0.698613	0.295922	0.12026	0.397677	0.798886	-0.40121	-0.180676	0.623225	-0.8039	0.578352	0.175661	0.402691	10.8489	24.3107	4.56e-10	1.71e-08
Uba52	0.730439	0.943116	0.700925	0.185854	0.994799	-0.808946	0.15634	0.752609	-0.596268	0.0295136	0.242191	-0.212677	2.8308	24.2701	4.66e-10	1.74e-08
Tra2b	-0.677482	-0.0992565	-0.125809	-0.494648	-0.719529	0.22488	0.0570248	-0.746081	0.803106	-0.551673	0.0265523	-0.578225	5.72878	24.234	4.75e-10	1.77e-08
Bank1	-0.49028	-1.02283	-0.82053	0.456989	-0.341616	0.798605	0.126739	-0.139318	0.266057	0.33025	-0.202298	0.532548	6.50932	24.2128	4.8e-10	1.78e-08
Skil	-0.32887	-0.544263	0.0914925	-0.355076	-1.00473	0.649652	0.0652867	-0.368972	0.434259	-0.420362	-0.635756	0.215393	7.76873	24.1967	4.84e-10	1.8e-08
Ywhah	0.0756526	0.452808	-0.0160955	0.187609	0.628251	-0.440642	0.0958607	0.159347	-0.0634866	0.0917481	0.468904	-0.377156	8.9596	24.1895	4.86e-10	1.8e-08
Tcap	4.24309	7.27354	5.78022	-1.40562	2.42707	-3.83269	0.131506	0.933748	-0.802242	-1.53713	1.49332	-3.03045	-0.868564	24.1814	4.88e-10	1.8e-08
Tln2	1.05513	0.632837	0.51872	0.167695	-0.00551883	0.173214	-0.368718	-0.119636	-0.249082	0.536413	0.114117	0.422295	7.56768	24.1806	4.88e-10	1.8e-08
B4galt1	-0.379567	-0.229962	0.103252	-0.567902	-0.695768	0.127866	-0.0850837	-0.362555	0.277471	-0.482818	-0.333213	-0.149605	7.51639	24.1646	4.92e-10	1.81e-08
2020-03-07	-0.577502	-0.370055	-0.116098	-0.356723	-0.764779	0.408057	0.104681	-0.510822	0.615504	-0.461404	-0.253957	-0.207447	6.55404	24.1602	4.93e-10	1.81e-08
Mroh1	0.6621	0.279605	0.532458	-0.201292	0.0971118	-0.298404	-0.330935	0.349964	-0.680899	0.129642	-0.252853	0.382495	6.66369	24.115	5.05e-10	1.85e-08
Haao	1.17667	1.53861	0.800823	0.0284042	0.718774	-0.69037	-0.347438	-0.019017	-0.328421	0.375842	0.737791	-0.361949	3.29882	24.0717	5.16e-10	1.89e-08
Elovl7	4.13405	5.44125	4.93534	-0.519236	0.886505	-1.40574	0.282052	0.380592	-0.09854	-0.801288	0.505913	-1.3072	-2.89445	24.0561	5.2e-10	1.9e-08
Tspan4	0.423334	0.139826	-0.0619766	0.482276	0.714702	-0.232426	-0.00303514	0.512899	-0.515934	0.485311	0.201803	0.283508	6.90296	24.0454	5.23e-10	1.9e-08
Fcgr3	0.244713	0.396162	0.0282854	0.254011	0.509818	-0.255807	0.0375824	0.141941	-0.104359	0.216428	0.367876	-0.151448	10.7549	24.0441	5.23e-10	1.9e-08
Ctsh	0.302595	0.585637	0.0442906	0.24552	0.539886	-0.294366	-0.0127846	-0.00146109	-0.0113235	0.258305	0.541347	-0.283042	9.93281	24.0276	5.28e-10	1.91e-08
Bcar3	4.71272	4.63095	4.17487	0.424962	0.907622	-0.48266	-0.112889	0.45155	-0.564439	0.53785	0.456072	0.0817786	0.862931	24.0161	5.31e-10	1.92e-08
1110008F13Rik	0.347787	0.312419	0.0378251	0.26948	0.710171	-0.440691	-0.0404817	0.435577	-0.476059	0.309961	0.274594	0.0353675	5.42472	23.9933	5.37e-10	1.94e-08
Taok1	-0.714849	-0.416802	-0.20567	-0.413452	-0.804332	0.39088	0.095727	-0.5932	0.688927	-0.509179	-0.211132	-0.298047	5.92454	23.9819	5.4e-10	1.95e-08
Slco4a1	-0.248695	-1.35801	-0.879822	0.348354	-0.347499	0.695852	-0.282774	0.130684	-0.413458	0.631127	-0.478183	1.10931	6.46118	23.9339	5.54e-10	1.99e-08
Tcf4	-0.330396	-0.631474	-0.189181	-0.11753	-0.386374	0.268843	0.0236855	0.0559199	-0.0322344	-0.141216	-0.442294	0.301078	7.55738	23.9314	5.55e-10	1.99e-08
Rps9	0.444145	0.787752	0.378305	0.0990644	0.621904	-0.52284	0.0332244	0.212457	-0.179233	0.06584	0.409447	-0.343607	6.96868	23.883	5.69e-10	2.04e-08
C030034L19Rik	3.68529	2.34706	5.00233	-0.197575	-0.35556	0.157985	1.11947	2.29972	-1.18025	-1.31704	-2.65528	1.33823	0.861891	23.8271	5.86e-10	2.09e-08
Ppt1	0.282943	0.499032	0.338545	0.0188638	0.245706	-0.226842	0.0744659	0.0852184	-0.0107525	-0.055602	0.160488	-0.21609	9.30262	23.8038	5.93e-10	2.11e-08
Pfkl	0.899234	0.864787	0.431839	0.142862	0.470662	-0.327799	-0.324532	0.0377136	-0.362246	0.467395	0.432948	0.0344469	7.1878	23.8025	5.93e-10	2.11e-08
Egr2	2.27286	2.63815	2.02687	0.740726	0.883896	-0.143171	0.494744	0.272619	0.222124	0.245982	0.611277	-0.365295	3.24399	23.7835	5.99e-10	2.13e-08
Cd36	7.61529	1.37038	4.53723	2.06406	0.523126	1.54093	-1.01401	3.68997	-4.70398	3.07806	-3.16685	6.24491	-0.217842	23.7801	6e-10	2.13e-08
Atp6v0e	0.402791	0.729329	0.265063	0.194441	0.634981	-0.44054	0.0567131	0.170715	-0.114002	0.137728	0.464266	-0.326538	7.11063	23.7749	6.02e-10	2.13e-08
Gpx3	6.20947	2.30984	3.35173	2.95039	0.612708	2.33768	0.0926484	1.65459	-1.56194	2.85774	-1.04188	3.89963	-0.564149	23.7447	6.11e-10	2.16e-08
Cd244	2.04719	2.45233	1.29842	0.378387	0.900442	-0.522054	-0.370385	-0.253469	-0.116916	0.748773	1.15391	-0.405138	2.29014	23.6977	6.26e-10	2.21e-08
Usp12	0.676298	1.12191	0.677004	-0.388887	-0.261649	-0.127238	-0.388181	-0.706555	0.318374	-0.000705685	0.444906	-0.445612	6.27627	23.6706	6.35e-10	2.23e-08
Clcn7	0.60934	0.370862	0.388549	0.0503102	0.304549	-0.254239	-0.170481	0.322237	-0.492717	0.220791	-0.0176876	0.238478	7.36274	23.6613	6.38e-10	2.24e-08
Ptafr	-0.376586	-0.660304	-0.289704	-0.138106	-0.619709	0.481604	-0.0512234	-0.249108	0.197885	-0.0868823	-0.370601	0.283719	6.4336	23.6552	6.41e-10	2.24e-08
Gm45153	2.38671	2.40292	2.17798	-0.089536	1.29192	-1.38146	-0.298271	1.06698	-1.36525	0.208735	0.224937	-0.0162023	1.70069	23.6464	6.43e-10	2.25e-08
Agps	-0.397881	-0.573601	-0.00835108	-0.372233	-0.963823	0.591589	0.0172961	-0.398572	0.415869	-0.389529	-0.56525	0.175721	7.43208	23.601	6.59e-10	2.3e-08
Glrx5	0.357785	0.53941	-0.0709624	0.373355	0.965019	-0.591664	-0.0553917	0.354647	-0.410039	0.428747	0.610372	-0.181625	4.98491	23.5751	6.68e-10	2.32e-08
Commd8	-0.373511	-0.236383	-0.29646	0.129035	-0.094116	0.223151	0.206086	-0.154193	0.360279	-0.0770512	0.0600772	-0.137128	8.4364	23.531	6.84e-10	2.37e-08
Rabac1	0.298957	0.447334	0.104965	0.168547	0.678419	-0.509872	-0.0254439	0.336051	-0.361495	0.193991	0.342368	-0.148377	7.53534	23.5091	6.91e-10	2.4e-08
Slc25a10	0.906426	0.335089	0.348612	0.231251	0.653709	-0.422458	-0.326562	0.667233	-0.993795	0.557813	-0.0135235	0.571337	4.51072	23.4915	6.98e-10	2.41e-08
Itm2b	0.293479	0.476674	0.193568	0.162457	0.357031	-0.194574	0.0625456	0.0739253	-0.0113796	0.0999116	0.283106	-0.183195	12.6153	23.4808	7.02e-10	2.42e-08
Efr3b	7.66146	8.50083	5.75311	-0.501807	0.278885	-0.780692	-2.41015	-2.46883	0.0586811	1.90834	2.74771	-0.839373	0.391857	23.4463	7.15e-10	2.46e-08
Gm44686	-2.16678	-0.491959	-0.0604613	-1.83405	-2.4661	0.632052	0.272274	-2.0346	2.30688	-2.10632	-0.431498	-1.67482	0.519192	23.3891	7.36e-10	2.53e-08
Ddx31	0.806736	0.946132	0.669836	-0.0237619	0.333559	-0.357321	-0.160662	0.0572625	-0.217924	0.1369	0.276296	-0.139396	6.28158	23.3583	7.49e-10	2.57e-08
Chil3	-0.134421	-0.318269	8.68367	-8.72975	-8.81506	0.0853073	0.0883373	0.186877	-0.09854	-8.81809	-9.00193	0.183847	-4.44062	23.3396	7.56e-10	2.59e-08
Tbl1xr1	-0.3712	-0.229523	0.0675163	-0.493909	-0.909646	0.415736	-0.0551934	-0.612606	0.557413	-0.438716	-0.297039	-0.141677	6.52079	23.291	7.76e-10	2.65e-08
Prr5l	2.1334	1.87518	1.30454	0.227981	0.358448	-0.130466	-0.600876	-0.212191	-0.388685	0.828857	0.570638	0.258219	3.76302	23.2389	7.97e-10	2.72e-08
Abhd4	0.388261	0.375195	0.0808788	0.177547	0.497785	-0.320238	-0.129836	0.203469	-0.333305	0.307382	0.294316	0.0130664	7.07749	23.2254	8.03e-10	2.73e-08
Vim	2.32682	1.72098	0.719128	0.863126	1.24178	-0.378656	-0.744564	0.239932	-0.984495	1.60769	1.00185	0.605839	2.35787	23.2206	8.05e-10	2.73e-08
Anapc5	0.342471	0.115517	0.252776	0.0651927	0.264748	-0.199555	-0.024502	0.402008	-0.42651	0.0896947	-0.13726	0.226954	7.42121	23.2159	8.07e-10	2.74e-08
Fcgr4	0.974057	1.69153	0.768101	0.0427408	0.681918	-0.639178	-0.163215	-0.241511	0.0782958	0.205956	0.923429	-0.717473	3.989	23.1964	8.15e-10	2.76e-08
Cyb5r3	0.553008	0.4861	0.259866	0.241483	0.473117	-0.231634	-0.0516585	0.246883	-0.298542	0.293142	0.226234	0.0669078	5.90548	23.1942	8.16e-10	2.76e-08
Fcho2	-0.425534	-0.292772	0.0946035	-0.343564	-0.748571	0.405007	0.176573	-0.361196	0.537769	-0.520137	-0.387376	-0.132762	7.37811	23.1835	8.21e-10	2.76e-08
Ube2c	3.17237	2.01326	2.46545	0.689237	1.12613	-0.436891	-0.0176817	1.57832	-1.596	0.706918	-0.452195	1.15911	1.23401	23.1816	8.22e-10	2.76e-08
Vars	0.869967	-0.0380993	0.246945	0.186342	0.269289	-0.0829473	-0.43668	0.554334	-0.991014	0.623022	-0.285044	0.908066	7.15151	23.0858	8.65e-10	2.9e-08
Edf1	0.268129	0.435952	0.11765	0.178135	0.731746	-0.553611	0.0276558	0.413444	-0.385788	0.150479	0.318302	-0.167823	6.16588	23.0652	8.74e-10	2.93e-08
Uqcrq	0.335467	0.845946	0.202008	0.215523	0.902746	-0.687223	0.0820637	0.258808	-0.176744	0.13346	0.643938	-0.510478	5.73158	23.0094	9.01e-10	3.01e-08
Amdhd2	0.768831	0.892674	0.516022	0.11532	0.563338	-0.448018	-0.137489	0.186686	-0.324174	0.252809	0.376652	-0.123843	5.04509	22.9891	9.11e-10	3.04e-08
Tmem104	0.786966	0.145145	0.42415	0.0839418	0.0983518	-0.01441	-0.278874	0.377357	-0.656231	0.362816	-0.279005	0.641821	7.58955	22.9878	9.11e-10	3.04e-08
Maf	-0.735807	-0.519718	-0.440235	-0.163898	-0.520143	0.356245	0.131675	-0.44066	0.572334	-0.295572	-0.0794835	-0.216089	7.94527	22.9728	9.19e-10	3.05e-08
Ifi204	2.33917	1.54411	2.21503	0.431159	0.0987799	0.332379	0.30702	0.769696	-0.462676	0.124139	-0.670916	0.795055	3.83885	22.9327	9.38e-10	3.11e-08
Ap1s1	0.286247	0.591036	0.236797	0.0555995	0.629295	-0.573695	0.00614923	0.275055	-0.268906	0.0494503	0.354239	-0.304789	5.48576	22.9072	9.51e-10	3.15e-08
Psmb8	0.356297	0.612845	0.0990295	0.295228	0.648528	-0.3533	0.0379604	0.134713	-0.0967522	0.257268	0.513816	-0.256548	7.12943	22.8779	9.66e-10	3.19e-08
Syt11	0.607518	0.935918	0.533257	-0.0320215	0.523189	-0.555211	-0.106282	0.120528	-0.226811	0.074261	0.402661	-0.3284	5.48221	22.875	9.68e-10	3.19e-08
Lrmp	0.461796	0.639431	0.317122	0.147655	0.418493	-0.270837	0.00298141	0.0961836	-0.0932022	0.144674	0.322309	-0.177635	7.04076	22.8175	9.98e-10	3.29e-08
Ndufa13	0.455269	0.676523	0.365421	0.103245	0.638481	-0.535236	0.0133974	0.32738	-0.313982	0.0898478	0.311101	-0.221253	6.09132	22.782	1.02e-09	3.34e-08
Plcl2	-0.333261	-0.443803	-0.237468	-0.202342	-0.57976	0.377418	-0.106548	-0.373424	0.266876	-0.0957933	-0.206336	0.110543	7.88029	22.7678	1.03e-09	3.36e-08
Masp1	1.16788	2.16983	1.58131	-0.276124	0.545433	-0.821557	0.137303	-0.0430853	0.180389	-0.413427	0.588518	-1.00195	2.78193	22.7627	1.03e-09	3.37e-08
Gipc1	0.601184	0.606626	0.114284	0.292669	0.816505	-0.523836	-0.194231	0.324163	-0.518394	0.4869	0.492342	-0.00544185	5.58723	22.7578	1.03e-09	3.37e-08
Plpp1	0.447456	0.788041	0.419942	0.0917601	0.466791	-0.375031	0.0642461	0.0986913	-0.0344453	0.027514	0.3681	-0.340586	6.7228	22.7484	1.04e-09	3.38e-08
Cd164	-0.413245	-0.567294	-0.18697	0.0200548	-0.453827	0.473882	0.24633	-0.0735033	0.319834	-0.226275	-0.380324	0.154048	10.2959	22.7369	1.04e-09	3.39e-08
Ethe1	0.33704	0.489722	0.115614	0.190846	0.938145	-0.747299	-0.0305801	0.564037	-0.594617	0.221426	0.374108	-0.152682	4.12368	22.7357	1.04e-09	3.39e-08
Fcgrt	0.612317	0.172509	-0.157757	0.553428	0.787109	-0.233682	-0.216646	0.456844	-0.67349	0.770074	0.330266	0.439808	7.38925	22.7266	1.05e-09	3.4e-08
Cndp2	0.432507	0.473697	0.344324	0.00542576	0.252595	-0.24717	-0.0827573	0.123222	-0.20598	0.0881831	0.129373	-0.0411902	7.85976	22.631	1.1e-09	3.57e-08
Rplp1	0.590168	1.28718	0.85333	-0.112204	0.557564	-0.669768	0.150958	0.123716	0.0272415	-0.263162	0.433847	-0.697009	5.13554	22.6034	1.12e-09	3.62e-08
Gm15156	3.39231	5.12817	1.93693	0.319383	1.54264	-1.22325	-1.136	-1.64861	0.512611	1.45538	3.19124	-1.73587	-1.13501	22.5826	1.13e-09	3.65e-08
Nfat5	-0.611019	-0.829512	0.368216	-0.885768	-1.60594	0.720176	0.0934674	-0.408216	0.501684	-0.979235	-1.19773	0.218492	5.40611	22.5431	1.16e-09	3.72e-08
Tmx3	-0.320272	-0.176292	0.124669	-0.28782	-0.938063	0.650242	0.15712	-0.637103	0.794223	-0.444941	-0.30096	-0.14398	6.83787	22.542	1.16e-09	3.72e-08
Rnf19b	-0.653146	-0.490632	-0.434698	-0.123512	-0.248293	0.124781	0.0949364	-0.192359	0.287295	-0.218448	-0.055934	-0.162514	6.10673	22.5328	1.16e-09	3.73e-08
Tecr	0.326234	0.374688	0.0901547	0.275367	0.616116	-0.340749	0.0392879	0.331583	-0.292295	0.236079	0.284534	-0.0484542	7.41104	22.5323	1.16e-09	3.73e-08
Ttc14	-0.247316	-0.496301	0.0162759	-0.147439	-0.685625	0.538187	0.116153	-0.173048	0.289201	-0.263592	-0.512577	0.248986	7.03802	22.4723	1.2e-09	3.84e-08
Nusap1	2.5925	0.687352	2.00974	0.77717	0.127053	0.650117	0.194413	1.44944	-1.25503	0.582756	-1.32239	1.90515	1.82503	22.4668	1.21e-09	3.85e-08
Mtss1	-0.898857	-0.5551	-0.499136	-0.609443	-0.904198	0.294755	-0.209721	-0.848234	0.638512	-0.399721	-0.0559641	-0.343757	4.51026	22.4583	1.21e-09	3.86e-08
Pmp22	0.42306	0.608273	0.254178	0.208462	0.402049	-0.193588	0.0395796	0.0479547	-0.00837514	0.168882	0.354094	-0.185213	9.384	22.4352	1.23e-09	3.9e-08
Dna2	2.09105	2.04101	1.76492	-0.102662	0.183139	-0.285801	-0.428789	-0.0929459	-0.335843	0.326127	0.276085	0.050042	3.19333	22.3911	1.26e-09	3.99e-08
Tmem44	-0.461669	-1.54295	-0.466202	-0.0498676	-1.13585	1.08598	-0.0544005	-0.0590999	0.00469944	0.00453282	-1.07675	1.08128	5.82567	22.3796	1.27e-09	4e-08
1700112E06Rik	2.79148	0.523618	1.38078	1.5473	1.67986	-0.132555	0.136597	2.53701	-2.40042	1.4107	-0.857157	2.26786	2.16992	22.3791	1.27e-09	4e-08
Rpl8	0.375395	0.678296	0.404215	0.00010266	0.580855	-0.580752	0.0289224	0.306774	-0.277852	-0.0288198	0.274081	-0.302901	6.54644	22.3751	1.27e-09	4e-08
Sh3pxd2b	3.31317	2.65086	3.12413	-0.800516	0.248358	-1.04887	-0.989551	0.721629	-1.71118	0.189036	-0.473271	0.662306	0.681936	22.3685	1.27e-09	4.01e-08
Cotl1	1.27578	0.777143	0.442869	0.480994	0.941567	-0.460573	-0.351919	0.607293	-0.959212	0.832914	0.334274	0.498639	8.30664	22.3503	1.29e-09	4.04e-08
Csf3r	0.626382	0.226742	0.294907	0.0915628	0.0345914	0.0569714	-0.239912	0.102756	-0.342668	0.331475	-0.0681642	0.399639	9.23164	22.3431	1.29e-09	4.05e-08
Stx6	0.505918	0.23245	0.047883	0.300387	0.516825	-0.216438	-0.157648	0.332258	-0.489906	0.458035	0.184567	0.273468	6.6013	22.3286	1.3e-09	4.07e-08
1010001B22Rik	4.18902	-0.627575	4.39896	0.0721119	-0.53811	0.610222	0.282052	4.48842	-4.20637	-0.20994	-5.02653	4.81659	-2.63189	22.3243	1.3e-09	4.08e-08
Hp	-0.134421	-0.318269	5.32855	-5.18092	-5.26623	0.0853073	0.282052	0.380592	-0.09854	-5.46297	-5.64682	0.183847	-4.75756	22.3076	1.32e-09	4.11e-08
Vcpip1	-0.334977	-0.503504	-0.00756337	-0.383717	-0.950077	0.56636	-0.0563031	-0.454136	0.397833	-0.327414	-0.495941	0.168527	6.35291	22.2712	1.34e-09	4.18e-08
Cox6b1	0.207548	0.92831	0.286278	0.0984581	0.730173	-0.631715	0.177188	0.0881411	0.0890469	-0.0787299	0.642032	-0.720762	6.78185	22.2653	1.35e-09	4.19e-08
Txnip	-0.60502	-0.619821	-0.492089	-0.0592653	-0.308106	0.24884	0.0536655	-0.180374	0.234039	-0.112931	-0.127732	0.0148011	8.93159	22.2608	1.35e-09	4.19e-08
Fam105a	-0.381402	-0.469134	-0.443955	0.158071	-0.00210927	0.16018	0.0955189	0.0230699	0.072449	0.0625521	-0.0251791	0.0877312	9.68087	22.2114	1.39e-09	4.3e-08
Spc24	3.6704	1.72283	3.20613	0.677802	0.366441	0.31136	0.213536	1.84974	-1.63621	0.464266	-1.4833	1.94757	-0.378979	22.1824	1.41e-09	4.36e-08
Mier1	-0.81787	-0.0755385	0.120367	-0.637428	-0.823647	0.186219	0.300809	-0.627741	0.928551	-0.938237	-0.195906	-0.742332	5.45929	22.1556	1.43e-09	4.41e-08
Oasl2	3.28646	4.09254	3.18422	0.563988	0.448504	0.115484	0.461748	-0.459812	0.92156	0.10224	0.908316	-0.806076	3.93137	22.1384	1.44e-09	4.45e-08
Taldo1	0.27381	0.143807	-0.0521865	0.275495	0.601922	-0.326427	-0.0505016	0.405929	-0.456431	0.325997	0.195993	0.130003	7.49623	22.1298	1.45e-09	4.46e-08
Maff	3.3411	2.95997	2.49544	0.329671	0.869203	-0.539532	-0.515989	0.404671	-0.92066	0.84566	0.464532	0.381127	-0.377408	22.103	1.47e-09	4.52e-08
Anp32e	-0.445642	0.0936597	0.125864	-0.507208	-0.802311	0.295104	0.0642989	-0.770107	0.834406	-0.571506	-0.0322044	-0.539302	6.02669	22.1007	1.47e-09	4.52e-08
Fam76b	-0.304427	-0.459773	-0.332461	-0.127336	-0.592813	0.465476	-0.155371	-0.465501	0.31013	0.0280345	-0.127312	0.155346	6.13397	22.0979	1.48e-09	4.52e-08
Slc25a25	1.04692	1.1913	0.682383	0.215395	0.542939	-0.327544	-0.149142	0.0340174	-0.183159	0.364537	0.508922	-0.144385	5.61715	22.0501	1.52e-09	4.63e-08
Igsf8	0.563537	0.513364	0.194143	0.123924	0.553169	-0.429244	-0.245469	0.233948	-0.479417	0.369394	0.319221	0.0501728	6.57864	22.0411	1.52e-09	4.64e-08
Acap2	-0.262006	-0.275729	0.0872238	-0.394969	-1.07812	0.683151	-0.0457398	-0.715167	0.669428	-0.349229	-0.362953	0.0137233	7.20613	22.0366	1.53e-09	4.65e-08
Ythdf3	-0.282505	-0.315626	-0.160965	-0.111198	-0.716392	0.605194	0.0103413	-0.561732	0.572073	-0.121539	-0.15466	0.0331211	6.96026	22.0216	1.54e-09	4.68e-08
Serpinf1	-0.667909	-1.18572	-0.908795	0.393118	-0.152771	0.54589	0.152232	0.124157	0.0280755	0.240886	-0.276928	0.517814	6.14614	21.988	1.57e-09	4.76e-08
Eif4ebp1	0.286165	0.64049	-0.0610157	0.492687	1.09634	-0.603656	0.145506	0.394838	-0.249332	0.347181	0.701505	-0.354324	4.80638	21.9145	1.63e-09	4.94e-08
Gapdh	0.894599	0.930059	0.576332	0.171842	0.54994	-0.378097	-0.146425	0.196212	-0.342638	0.318268	0.353727	-0.0354598	4.75986	21.8998	1.65e-09	4.98e-08
Zfp62	-0.203287	-0.660817	-0.205616	-0.107918	-0.85825	0.750332	-0.110247	-0.403049	0.292802	0.00232873	-0.455201	0.45753	6.71646	21.8867	1.66e-09	5e-08
H2-Oa	0.659083	1.00057	0.592468	0.045429	0.587344	-0.541915	-0.0211853	0.179238	-0.200423	0.0666143	0.408106	-0.341492	5.40228	21.8803	1.66e-09	5.01e-08
Tgfbr2	0.513474	0.38005	0.492134	-0.153147	-0.251597	0.0984498	-0.174488	-0.139513	-0.0349747	0.0213403	-0.112084	0.133424	9.99171	21.859	1.68e-09	5.06e-08
Iqgap1	1.48023	0.466708	1.37353	0.0131233	-0.0342373	0.0473606	-0.0935831	0.872583	-0.966166	0.106706	-0.90682	1.01353	4.21906	21.826	1.72e-09	5.15e-08
Cd81	0.288326	0.152049	-0.00986314	0.243383	0.383178	-0.139795	-0.054806	0.221267	-0.276073	0.298189	0.161912	0.136278	11.7061	21.7465	1.79e-09	5.37e-08
Nhp2	0.549972	0.680618	0.151452	0.428522	0.941212	-0.512689	0.0300022	0.412046	-0.382043	0.39852	0.529166	-0.130646	4.4521	21.7363	1.8e-09	5.39e-08
Sp100	1.38798	1.21201	1.27075	0.42726	0.185402	0.241858	0.310024	0.244136	0.0658881	0.117236	-0.0587343	0.17597	4.83515	21.7317	1.81e-09	5.4e-08
Ube3a	-0.296295	-0.452389	-0.000309118	-0.289891	-0.807722	0.517831	0.00609511	-0.355643	0.361738	-0.295986	-0.452079	0.156093	6.37967	21.6423	1.9e-09	5.66e-08
Zfyve21	0.204166	0.565341	0.433894	-0.0183443	0.644955	-0.663299	0.211383	0.513508	-0.302124	-0.229728	0.131447	-0.361175	5.74938	21.6188	1.93e-09	5.72e-08
Sdhb	0.226904	0.334084	-0.0421339	0.318189	0.659168	-0.340979	0.0491511	0.282951	-0.2338	0.269038	0.376217	-0.107179	7.10259	21.6183	1.93e-09	5.72e-08
Manea	-0.200886	0.027757	0.180072	-0.379637	-0.970611	0.590974	0.00132159	-0.818295	0.819617	-0.380959	-0.152315	-0.228643	5.6785	21.5713	1.98e-09	5.86e-08
Arhgdia	0.242163	0.479468	0.150903	0.0242471	0.358153	-0.333906	-0.0670125	0.0295879	-0.0966004	0.0912596	0.328565	-0.237305	9.0863	21.5455	2.01e-09	5.93e-08
Tardbp	-0.491493	-0.431589	-0.124678	-0.339065	-0.688661	0.349596	0.0277497	-0.38175	0.4095	-0.366815	-0.306911	-0.059904	6.33665	21.5429	2.01e-09	5.93e-08
Cysltr1	-0.457827	-0.603568	-0.24619	-0.013026	-0.610373	0.597347	0.198611	-0.252995	0.451606	-0.211637	-0.357379	0.145741	7.08276	21.5151	2.04e-09	6.02e-08
Nlrp1b	-0.866166	-0.995428	-0.188417	-0.537772	-1.09897	0.561198	0.139977	-0.291959	0.431936	-0.677749	-0.807011	0.129262	4.65984	21.5004	2.06e-09	6.06e-08
Cep170	-0.179896	-0.69813	-0.142321	-0.177498	-0.981638	0.804141	-0.139923	-0.42583	0.285907	-0.0375748	-0.555809	0.518234	7.17915	21.4558	2.11e-09	6.2e-08
Ccdc86	0.689272	0.546352	0.345846	0.253073	0.57185	-0.318777	-0.0903529	0.371343	-0.461696	0.343426	0.200506	0.14292	5.50742	21.449	2.12e-09	6.21e-08
Tmem204	-0.537878	-1.25802	-0.521753	-0.010359	-0.495233	0.484874	0.0057661	0.241031	-0.235265	-0.0161251	-0.736263	0.720138	5.83858	21.438	2.13e-09	6.24e-08
Ptprj	-0.364107	-0.255181	0.236635	-0.871286	-1.21087	0.339581	-0.270544	-0.719051	0.448507	-0.600742	-0.491816	-0.108926	6.64905	21.4242	2.15e-09	6.28e-08
Ide	0.9704	0.26394	0.456276	0.455153	-0.326976	0.782128	-0.0589717	-0.13464	0.0756681	0.514124	-0.192336	0.70646	6.2589	21.42	2.15e-09	6.28e-08
Dgkd	0.639238	0.419823	0.523527	-0.21223	-0.334148	0.121918	-0.327941	-0.230443	-0.0974975	0.115711	-0.103704	0.219416	7.76619	21.3596	2.23e-09	6.49e-08
Hltf	-0.225743	-0.277802	0.12009	-0.223896	-0.918873	0.694977	0.121937	-0.520981	0.642918	-0.345833	-0.397892	0.0520594	6.48208	21.339	2.25e-09	6.55e-08
Tmem184b	0.593366	0.572226	0.568576	-0.130674	0.139253	-0.269926	-0.155464	0.135603	-0.291067	0.0247903	0.00365018	0.0211401	7.5016	21.337	2.26e-09	6.55e-08
Rftn1	1.12796	1.42339	1.11922	-0.133414	0.376553	-0.509967	-0.142152	0.0723836	-0.214536	0.00873791	0.304169	-0.295431	4.55783	21.3349	2.26e-09	6.55e-08
Pltp	4.47736	0.194617	0.610985	2.49539	0.972449	1.52294	-1.37098	1.38882	-2.7598	3.86638	-0.416368	4.28275	1.18631	21.2907	2.32e-09	6.7e-08
Atp6v0c	0.520409	1.03808	0.534089	-0.0687903	0.508634	-0.577424	-0.0551104	0.00464349	-0.0597538	-0.0136799	0.50399	-0.51767	4.74292	21.2757	2.34e-09	6.75e-08
Socs6	0.29658	1.01156	0.660643	-0.359909	0.00589983	-0.365809	0.00415395	-0.345019	0.349173	-0.364063	0.350919	-0.714982	6.07898	21.2289	2.4e-09	6.92e-08
Ndufb7	0.372435	0.7342	0.124521	0.287393	0.900491	-0.613097	0.0394797	0.290811	-0.251332	0.247914	0.60968	-0.361766	5.59647	21.2123	2.42e-09	6.97e-08
Arnt2	5.78688	2.67011	4.2299	-1.12066	-0.63867	-0.48199	-2.67764	0.921121	-3.59876	1.55698	-1.55979	3.11677	0.72294	21.1781	2.47e-09	7.1e-08
Tmem50a	0.201401	0.253312	0.0266416	0.238242	0.50894	-0.270698	0.0634825	0.28227	-0.218788	0.174759	0.22667	-0.0519107	9.02256	21.1661	2.48e-09	7.13e-08
Bcap31	0.175077	0.423405	0.0265274	0.291668	0.569515	-0.277847	0.143118	0.172637	-0.0295198	0.14855	0.396877	-0.248328	8.18143	21.1068	2.57e-09	7.37e-08
Myc	0.489784	1.24408	0.204604	0.469389	0.719782	-0.250394	0.184209	-0.319698	0.503907	0.28518	1.03948	-0.754301	5.81367	21.0753	2.62e-09	7.49e-08
Srsf1	-0.477938	-0.370186	-0.123889	-0.202468	-0.591064	0.388595	0.15158	-0.344767	0.496347	-0.354048	-0.246296	-0.107752	7.1057	21.0726	2.62e-09	7.49e-08
3110082I17Rik	0.611582	0.867432	0.554605	0.172584	0.75836	-0.585777	0.115607	0.445534	-0.329927	0.0569772	0.312827	-0.25585	4.10892	21.0386	2.67e-09	7.62e-08
Tia1	-0.486509	-0.509874	-0.0588179	-0.174842	-0.551674	0.376831	0.252849	-0.100617	0.353466	-0.427691	-0.451056	0.0233651	6.92776	21.0298	2.69e-09	7.65e-08
Ogfr	0.599486	0.353648	0.328792	0.261092	0.510252	-0.24916	-0.00960263	0.485396	-0.494999	0.270695	0.0248559	0.245839	6.33057	20.9119	2.87e-09	8.17e-08
Rps3	0.233408	0.805886	0.410375	-0.0920758	0.520209	-0.612285	0.0848921	0.124699	-0.0398066	-0.176968	0.395511	-0.572479	7.33038	20.9087	2.88e-09	8.17e-08
Dtnbp1	0.383429	0.61079	0.279503	0.175445	0.658696	-0.483251	0.0715189	0.327409	-0.25589	0.103926	0.331287	-0.227361	6.1304	20.9016	2.89e-09	8.19e-08
mt-Nd3	-0.134421	0.264712	0.238625	-0.0909945	3.81502	-3.90601	0.282052	3.78893	-3.50688	-0.373047	0.0260862	-0.399133	-3.5587	20.8571	2.96e-09	8.38e-08
Ddx24	0.514609	0.140565	0.161273	0.323221	0.287478	0.0357429	-0.030116	0.308185	-0.338301	0.353337	-0.0207072	0.374044	6.9993	20.8428	2.99e-09	8.44e-08
Fam102b	-0.390432	-0.109792	0.094455	-0.444862	-0.677645	0.232783	0.0400249	-0.473398	0.513423	-0.484887	-0.204247	-0.28064	9.19493	20.8283	3.01e-09	8.49e-08
Pdlim5	-0.605007	-0.230425	0.251871	-0.732498	-1.10978	0.377279	0.12438	-0.627482	0.751861	-0.856878	-0.482296	-0.374582	5.69415	20.8249	3.02e-09	8.49e-08
S100a9	0.278334	-0.659365	9.57106	-9.4919	-9.98996	0.498062	-0.199175	0.240461	-0.439636	-9.29272	-10.2304	0.937698	-4.18046	20.8241	3.02e-09	8.49e-08
Ms4a7	8.30278	1.94144	5.50611	3.25422	0.90925	2.34497	0.457546	4.47392	-4.01637	2.79667	-3.56467	6.36134	-0.799926	20.8169	3.03e-09	8.5e-08
Cmtm6	-0.179399	-0.588611	-0.292123	0.0448065	-0.314198	0.359005	-0.0679184	-0.0177112	-0.0502072	0.112725	-0.296487	0.409212	10.7542	20.8156	3.04e-09	8.5e-08
Pld1	-0.337201	-0.56331	-0.186936	-0.218134	-0.581891	0.363757	-0.0678693	-0.205518	0.137648	-0.150265	-0.376374	0.226109	7.35751	20.8018	3.06e-09	8.56e-08
Galc	0.842362	1.16057	0.690608	-0.00767676	0.0139689	-0.0216457	-0.159431	-0.45599	0.296559	0.151754	0.469959	-0.318205	5.51472	20.7428	3.17e-09	8.84e-08
Scoc	-0.595053	-0.442316	-0.243186	-0.15235	-0.478758	0.326408	0.199518	-0.279627	0.479145	-0.351868	-0.19913	-0.152738	7.37397	20.7219	3.2e-09	8.93e-08
Prdx6	0.550746	0.704144	0.475859	0.036076	0.480509	-0.444433	-0.0388113	0.252223	-0.291034	0.0748873	0.228286	-0.153399	5.28395	20.6974	3.25e-09	9.04e-08
Scd2	0.710895	0.587742	0.643826	-0.129937	0.0314889	-0.161426	-0.197006	0.0875734	-0.284579	0.067069	-0.0560844	0.123153	7.62114	20.6625	3.32e-09	9.21e-08
Chst12	0.707583	0.406113	0.110122	0.342807	0.730274	-0.387467	-0.254654	0.434283	-0.688937	0.597461	0.295991	0.30147	6.60842	20.6469	3.35e-09	9.28e-08
Colgalt1	0.491016	0.594865	0.509863	-0.174718	0.0101768	-0.184895	-0.155872	-0.0748253	-0.0810463	-0.018847	0.085002	-0.103849	7.38956	20.5851	3.47e-09	9.61e-08
Rrm2	3.05148	1.45926	2.37949	0.993129	0.605308	0.38782	0.321139	1.52553	-1.20439	0.67199	-0.920221	1.59221	2.43021	20.5655	3.51e-09	9.7e-08
Ncaph2	0.559327	0.134754	0.172697	0.271536	0.345308	-0.0737718	-0.115094	0.383252	-0.498345	0.38663	-0.0379435	0.424573	6.43394	20.4781	3.69e-09	1.02e-07
Rps15	0.599837	1.00824	0.434911	0.183829	0.745077	-0.561247	0.0189035	0.171752	-0.152849	0.164926	0.573325	-0.408399	4.61717	20.4725	3.7e-09	1.02e-07
Myl6	0.334958	0.918383	0.136131	0.153203	0.783643	-0.63044	-0.0456237	0.00139138	-0.0470151	0.198827	0.782252	-0.583425	4.7588	20.4397	3.77e-09	1.04e-07
Fasn	1.55033	0.857051	0.791306	-0.206563	0.310376	-0.516939	-0.965591	0.24463	-1.21022	0.759029	0.0657459	0.693283	5.02282	20.4165	3.83e-09	1.05e-07
Tjp1	-0.786776	-0.927665	-0.151732	-0.802672	-1.51646	0.713793	-0.167627	-0.740532	0.572904	-0.635045	-0.775933	0.140889	7.09165	20.3978	3.87e-09	1.06e-07
Racgap1	1.45016	1.47588	1.7483	0.0128946	0.149695	-0.1368	0.31103	0.422116	-0.111086	-0.298135	-0.272421	-0.0257138	3.22333	20.3607	3.95e-09	1.08e-07
Hsd17b11	-0.910053	0.270042	-0.221243	-0.68616	-0.545725	-0.140435	0.00265069	-1.03701	1.03966	-0.68881	0.491285	-1.18009	4.85875	20.3331	4.02e-09	1.1e-07
Man1a	-0.39207	-0.555417	-0.0488727	-0.336588	-0.808275	0.471686	0.00660951	-0.30173	0.30834	-0.343198	-0.506544	0.163346	7.792	20.3101	4.07e-09	1.11e-07
Bscl2	0.416087	0.336527	0.0632892	0.230757	0.469238	-0.238481	-0.122041	0.196	-0.318041	0.352798	0.273238	0.0795599	6.9178	20.3033	4.09e-09	1.11e-07
Nes	1.55454	1.99582	2.30101	-0.502186	0.0393839	-0.54157	0.244279	0.344572	-0.100293	-0.746465	-0.305188	-0.441277	2.76367	20.291	4.12e-09	1.12e-07
Shcbp1	1.93078	2.43981	3.08803	0.479338	0.444836	0.0345013	1.6366	1.09306	0.543532	-1.15726	-0.648227	-0.509031	0.750356	20.2904	4.12e-09	1.12e-07
Mpeg1	2.16043	1.18478	1.52472	0.44982	0.230585	0.219236	-0.185892	0.570531	-0.756423	0.635712	-0.339946	0.975658	9.63903	20.288	4.12e-09	1.12e-07
Adcy3	0.763304	0.946401	1.16957	-0.421176	0.19522	-0.616396	-0.0149069	0.418392	-0.433299	-0.406269	-0.223172	-0.183097	4.11956	20.2174	4.3e-09	1.16e-07
Rack1	0.327438	0.785679	0.138398	0.206398	0.791483	-0.585085	0.0173577	0.144201	-0.126843	0.18904	0.647282	-0.458241	6.73115	20.2043	4.33e-09	1.17e-07
Gprasp1	-0.573849	-0.799449	-0.0641889	-0.559978	-1.1124	0.55242	-0.0503177	-0.377138	0.32682	-0.50966	-0.73526	0.2256	6.37918	20.1933	4.36e-09	1.18e-07
Eif6	0.243445	0.129561	-0.0517494	0.340057	0.657113	-0.317056	0.0448624	0.475802	-0.43094	0.295195	0.181311	0.113884	6.27865	20.1831	4.39e-09	1.18e-07
Cfl1	0.264729	0.704359	0.087562	0.131111	0.572416	-0.441305	-0.0460558	-0.0443807	-0.00167505	0.177167	0.616797	-0.43963	8.23147	20.1806	4.39e-09	1.18e-07
Oas1g	4.94652	3.89304	5.37343	0.307549	-0.125586	0.433136	0.734462	1.35481	-0.620346	-0.426912	-1.48039	1.05348	-0.993346	20.1243	4.54e-09	1.22e-07
Mrc1	3.85439	-0.59291	1.09314	2.50678	-0.50353	3.01031	-0.254475	1.18252	-1.43699	2.76126	-1.68605	4.4473	3.26868	20.1202	4.55e-09	1.22e-07
Slc25a36	-0.420049	-0.283988	0.0773077	-0.443544	-0.914157	0.470613	0.0538129	-0.55286	0.606673	-0.497357	-0.361296	-0.136061	5.94682	20.1182	4.56e-09	1.22e-07
Tnfaip8	-0.30985	-0.487684	-0.497349	0.12689	-0.209915	0.336806	-0.0606084	-0.21958	0.158971	0.187499	0.00966452	0.177834	6.93166	20.098	4.61e-09	1.23e-07
Ogfod3	0.680364	0.551401	0.494406	0.131071	0.484152	-0.353081	-0.0548868	0.427157	-0.482044	0.185958	0.0569951	0.128963	4.64495	20.0592	4.72e-09	1.26e-07
S1pr1	0.498731	0.819956	0.573878	-0.106585	0.0628379	-0.169423	-0.0314379	-0.18324	0.151802	-0.0751468	0.246078	-0.321225	7.37516	20.0548	4.73e-09	1.26e-07
Arf5	0.220649	0.446323	0.246871	0.0748312	0.557089	-0.482257	0.101054	0.357637	-0.256584	-0.0262223	0.199451	-0.225674	6.35158	20.0375	4.78e-09	1.27e-07
Mgat4a	-0.351821	-0.161313	-0.107807	-0.473133	-0.932762	0.459629	-0.22912	-0.879257	0.650137	-0.244014	-0.0535058	-0.190508	8.18239	20.0011	4.88e-09	1.3e-07
C2	3.29669	4.72669	3.96957	0.00438027	0.947189	-0.942809	0.677261	0.19007	0.487191	-0.672881	0.75712	-1.43	-1.23703	19.9498	5.03e-09	1.34e-07
Zfhx3	-0.642583	-0.660287	-0.341118	-0.320439	-0.573199	0.25276	-0.0189747	-0.254031	0.235056	-0.301464	-0.319169	0.0177044	8.08488	19.931	5.09e-09	1.35e-07
Slc12a2	0.140481	0.409324	0.767965	-0.596843	-0.930801	0.333958	0.0306412	-0.57216	0.602801	-0.627484	-0.358641	-0.268843	7.71001	19.9304	5.09e-09	1.35e-07
Trim36	-0.29019	-0.683344	-0.297361	-0.0865517	-0.753773	0.667221	-0.0937225	-0.36779	0.274067	0.00717084	-0.385983	0.393154	5.87608	19.9061	5.17e-09	1.37e-07
Gtf3c4	0.939853	0.941066	0.796205	-0.318703	-0.327779	0.00907597	-0.462351	-0.47264	0.010289	0.143648	0.144861	-0.00121304	6.30105	19.9014	5.18e-09	1.37e-07
Arhgap24	0.93491	1.32878	0.781141	0.0878814	0.550406	-0.462524	-0.0658874	0.00276828	-0.0686557	0.153769	0.547637	-0.393868	5.27313	19.8959	5.2e-09	1.37e-07
Chmp2a	0.172956	0.203631	-0.0553104	0.334201	0.628844	-0.294643	0.105935	0.369902	-0.263968	0.228267	0.258942	-0.030675	6.59548	19.8904	5.22e-09	1.37e-07
Top2a	2.31206	1.10549	3.26812	0.141219	-0.548375	0.689595	1.09728	1.61425	-0.516971	-0.956062	-2.16263	1.20657	3.50077	19.8559	5.32e-09	1.4e-07
Mea1	0.373424	0.603355	0.255344	0.123048	0.75119	-0.628142	0.00496763	0.403178	-0.39821	0.11808	0.348011	-0.229931	4.75778	19.8328	5.4e-09	1.42e-07
Hn1	0.202794	0.118497	-0.279805	0.385438	0.738522	-0.353084	-0.0971607	0.34022	-0.437381	0.482599	0.398302	0.0842974	7.02335	19.8021	5.5e-09	1.44e-07
Flot1	0.164135	-0.0270546	-0.363411	0.307624	0.666712	-0.359088	-0.219922	0.330356	-0.550278	0.527546	0.336356	0.191189	6.45856	19.7945	5.52e-09	1.44e-07
I830077J02Rik	-0.194975	-0.640268	-0.391118	0.19328	-0.569349	0.762629	-0.00286371	-0.3202	0.317336	0.196143	-0.249149	0.445293	6.956	19.7731	5.59e-09	1.46e-07
Calm2	-0.534139	-0.296284	-0.4613	0.12812	0.0890419	0.0390783	0.200959	-0.075974	0.276933	-0.072839	0.165016	-0.237855	9.22483	19.7642	5.62e-09	1.47e-07
Snrnp70	-0.332118	-0.352537	-0.137118	-0.403849	-0.694454	0.290605	-0.208849	-0.479034	0.270186	-0.195	-0.21542	0.0204192	7.22395	19.6814	5.91e-09	1.54e-07
Ldlrad3	5.73828	5.69106	2.96741	-0.146703	0.550561	-0.697263	-2.91757	-2.17309	-0.744479	2.77087	2.72365	0.0472153	0.942291	19.659	5.99e-09	1.56e-07
H2-T23	0.417539	0.659756	0.437929	0.0120657	0.36836	-0.356294	0.032456	0.146533	-0.114077	-0.0203903	0.221827	-0.242218	7.5227	19.6306	6.09e-09	1.58e-07
Litaf	0.297813	0.507389	0.0662442	0.174779	0.588463	-0.413684	-0.0567892	0.147319	-0.204108	0.231568	0.441145	-0.209576	7.87512	19.6259	6.11e-09	1.58e-07
Plk1	2.16371	1.62246	2.16389	0.577398	0.576189	0.00120948	0.577575	1.11761	-0.540039	-0.000176504	-0.541425	0.541249	1.56302	19.6116	6.16e-09	1.59e-07
Txn2	0.384865	0.446801	0.172452	0.214916	0.594121	-0.379206	0.0025026	0.319773	-0.31727	0.212413	0.274348	-0.0619354	5.98018	19.6045	6.19e-09	1.6e-07
Tmem119	-0.346071	-0.673189	-0.459868	0.0532328	-0.198537	0.25177	-0.0605644	0.0147835	-0.0753479	0.113797	-0.213321	0.327118	12.129	19.5724	6.31e-09	1.63e-07
Xpo1	-0.314572	0.0230671	0.463973	-0.590928	-0.902793	0.311866	0.187617	-0.461888	0.649505	-0.778545	-0.440906	-0.337639	6.04466	19.567	6.33e-09	1.63e-07
Pcmtd2	-0.369739	-0.694898	-0.0121117	-0.279724	-0.899334	0.619609	0.0779025	-0.216547	0.29445	-0.357627	-0.682787	0.32516	6.16779	19.5513	6.39e-09	1.64e-07
Cdca3	2.34752	0.972842	1.77598	1.07381	0.97307	0.10074	0.50227	1.77621	-1.27394	0.57154	-0.803142	1.37468	2.07495	19.525	6.49e-09	1.67e-07
Yes1	-0.296419	-0.519938	-0.0165543	-0.217738	-1.03453	0.816791	0.0621268	-0.531146	0.593273	-0.279865	-0.503383	0.223518	5.05135	19.5214	6.5e-09	1.67e-07
Hps3	-0.111092	-0.332256	-0.271599	0.133097	-0.431374	0.564472	-0.0274098	-0.370718	0.343308	0.160507	-0.0606567	0.221164	7.68866	19.5133	6.54e-09	1.67e-07
Frmd8	0.332808	0.0891074	0.178113	0.120042	0.420278	-0.300236	-0.0346524	0.509283	-0.543936	0.154695	-0.0890056	0.2437	7.10564	19.5129	6.54e-09	1.67e-07
Dhcr7	1.11969	0.998793	0.684691	0.158915	-0.190003	0.348918	-0.276088	-0.504105	0.228018	0.435003	0.314102	0.120901	4.61643	19.4977	6.6e-09	1.68e-07
Gnptab	0.722076	0.998132	1.14777	-0.569065	-0.252703	-0.316362	-0.143373	-0.103067	-0.0403068	-0.425692	-0.149636	-0.276056	5.30984	19.4778	6.68e-09	1.7e-07
Acsl5	0.424729	0.391159	0.235173	0.190804	0.387006	-0.196203	0.00124764	0.23102	-0.229772	0.189556	0.155986	0.0335698	7.69612	19.437	6.84e-09	1.74e-07
Ndufa8	0.178761	0.400253	-0.0947636	0.362075	0.841028	-0.478953	0.0885506	0.346012	-0.257461	0.273525	0.495017	-0.221492	5.92305	19.4315	6.87e-09	1.74e-07
Svbp	0.271315	0.61599	0.124519	0.337446	0.769842	-0.432396	0.19065	0.278371	-0.0877216	0.146796	0.49147	-0.344674	5.14556	19.4291	6.88e-09	1.74e-07
Mrfap1	0.141321	0.389831	-0.0835444	0.270341	0.661876	-0.391535	0.0454754	0.1885	-0.143025	0.224866	0.473375	-0.24851	7.00574	19.4153	6.93e-09	1.76e-07
Ncstn	0.518881	0.33251	0.196415	0.210443	0.275035	-0.0645927	-0.112023	0.13894	-0.250963	0.322466	0.136096	0.18637	8.68775	19.3973	7.01e-09	1.77e-07
Csmd3	-0.746408	-0.534095	-0.0934783	-0.333875	-0.486746	0.152871	0.319054	-0.046129	0.365183	-0.652929	-0.440617	-0.212313	7.37912	19.3873	7.05e-09	1.78e-07
Gla	1.29853	1.6179	1.17325	0.159897	0.618316	-0.458419	0.0346179	0.173669	-0.139051	0.125279	0.444648	-0.319368	2.879	19.3788	7.09e-09	1.79e-07
Chst10	0.818897	0.895438	1.48175	-0.587975	0.511927	-1.0999	0.0748752	1.09824	-1.02336	-0.66285	-0.586309	-0.0765411	3.30031	19.3778	7.09e-09	1.79e-07
Strn	-0.451651	-0.345483	0.35688	-0.618065	-1.21283	0.594761	0.190467	-0.510462	0.700929	-0.808531	-0.702363	-0.106168	5.02599	19.3758	7.1e-09	1.79e-07
C4b	4.2871	0.998637	1.40381	1.32388	-0.364469	1.68835	-1.55941	0.0407064	-1.60011	2.88329	-0.405175	3.28846	2.40115	19.3547	7.19e-09	1.81e-07
Pfn1	0.115284	0.311008	-0.162552	0.312065	0.671769	-0.359705	0.0342277	0.198209	-0.163981	0.277837	0.47356	-0.195723	8.97038	19.3513	7.21e-09	1.81e-07
Uqcrc1	0.249406	0.228639	-0.034636	0.217812	0.498879	-0.281066	-0.0662299	0.235604	-0.301834	0.284042	0.263275	0.0207674	7.69187	19.3474	7.23e-09	1.81e-07
Ptpn7	3.21296	3.30601	4.09574	-1.28429	1.5563	-2.84058	-0.401507	2.34602	-2.74753	-0.882779	-0.789726	-0.0930521	-0.437777	19.3285	7.31e-09	1.83e-07
Edem2	0.2898	0.440782	0.130903	0.0429725	0.406015	-0.363042	-0.115924	0.0961353	-0.21206	0.158897	0.309879	-0.150983	8.47165	19.3253	7.32e-09	1.83e-07
Lrba	-0.902399	-0.722495	-0.47412	-0.266546	-0.214293	-0.0522532	0.161733	0.034082	0.127651	-0.428279	-0.248375	-0.179904	6.04567	19.3057	7.41e-09	1.85e-07
Wfdc21	-1.47756	0.418756	5.45996	-5.31233	-4.66061	-0.651718	1.62519	0.380592	1.2446	-6.93752	-5.04121	-1.89632	-4.46822	19.286	7.5e-09	1.87e-07
Med13	-0.880974	-0.130935	-0.106409	-0.780316	-0.836938	0.0566218	-0.00575011	-0.812412	0.806662	-0.774566	-0.0245258	-0.75004	5.64243	19.2722	7.56e-09	1.88e-07
Dnase2a	0.333672	0.526455	0.571394	-0.209981	0.0568565	-0.266837	0.0277413	0.101796	-0.0740547	-0.237722	-0.0449394	-0.192782	6.77816	19.2501	7.67e-09	1.9e-07
Arhgdib	-0.0303037	0.152537	-0.267187	0.334948	0.654341	-0.319393	0.098064	0.234617	-0.136553	0.236884	0.419724	-0.18284	8.82908	19.225	7.78e-09	1.93e-07
Zfp518a	-0.282117	-0.618081	0.113379	-0.242195	-1.33635	1.09415	0.1533	-0.604886	0.758186	-0.395496	-0.73146	0.335964	5.32941	19.1907	7.95e-09	1.97e-07
Nuf2	2.85431	1.07885	2.71308	0.391935	0.186974	0.204961	0.250714	1.82121	-1.5705	0.141221	-1.63424	1.77546	1.57811	19.1603	8.1e-09	2e-07
Mdc1	-0.625387	-0.94437	0.270126	-0.931824	-1.69618	0.764357	-0.0363111	-0.481686	0.445374	-0.895513	-1.2145	0.318983	3.98281	19.1565	8.12e-09	2e-07
Msl2	-0.413441	-0.932741	-0.250195	-0.346275	-0.98893	0.642654	-0.18303	-0.306384	0.123354	-0.163245	-0.682546	0.5193	6.24331	19.1444	8.18e-09	2.02e-07
Ndufs7	0.103666	0.251179	0.108497	0.0757822	0.572208	-0.496425	0.0806134	0.429526	-0.348912	-0.0048312	0.142682	-0.147513	6.36121	19.1377	8.21e-09	2.02e-07
Ogt	-0.189757	-0.499502	-0.038279	-0.0650222	-0.502215	0.437193	0.0864554	-0.0409922	0.127448	-0.151478	-0.461223	0.309745	8.45321	19.1337	8.23e-09	2.02e-07
BC035044	-0.717313	-0.591579	-0.516242	-0.0199048	-0.0970777	0.0771728	0.181167	-0.0217402	0.202907	-0.201072	-0.0753375	-0.125734	6.52666	19.1256	8.27e-09	2.03e-07
Asf1b	1.39343	1.2062	1.23776	0.611993	0.681972	-0.0699795	0.45632	0.713532	-0.257212	0.155673	-0.0315597	0.187232	2.93137	19.0999	8.4e-09	2.06e-07
Rpl10a	0.65147	0.584848	0.280763	0.284031	0.599792	-0.315761	-0.0866766	0.295707	-0.382383	0.370707	0.304085	0.0666224	5.20765	19.0907	8.45e-09	2.07e-07
Cd200r4	2.58186	4.15185	2.71598	-0.18465	0.649684	-0.834334	-0.0505315	-0.786191	0.735659	-0.134119	1.43587	-1.56999	1.92642	19.0541	8.64e-09	2.11e-07
Gm42944	-0.409855	-0.70832	-0.296672	-0.379922	-1.40738	1.02746	-0.266739	-0.995735	0.728996	-0.113183	-0.411648	0.298464	4.06529	19.0478	8.67e-09	2.12e-07
Myl12b	0.05969	0.227122	-0.221571	0.284336	0.696223	-0.411887	0.00307582	0.247531	-0.244455	0.281261	0.448692	-0.167432	7.39852	19.0282	8.78e-09	2.14e-07
Mvp	0.549962	0.343085	0.340159	0.0445249	0.368672	-0.324147	-0.165278	0.365746	-0.531024	0.209803	0.0029262	0.206877	6.2986	19.0279	8.78e-09	2.14e-07
Ly6e	0.238611	0.547113	0.403988	-0.064783	0.280161	-0.344944	0.100594	0.137036	-0.0364426	-0.165377	0.143125	-0.308502	10.3742	19.0145	8.85e-09	2.15e-07
Pydc4	2.68189	1.13803	3.00098	0.764197	-0.707215	1.47141	1.08328	1.15574	-0.0724532	-0.319087	-1.86295	1.54387	0.284481	18.9978	8.94e-09	2.17e-07
Slc27a1	0.525826	0.264992	0.389512	-0.15482	0.416449	-0.571268	-0.291133	0.540969	-0.832102	0.136314	-0.12452	0.260834	4.92602	18.9608	9.15e-09	2.22e-07
Npnt	0.424325	0.757063	0.544352	-0.317303	0.177759	-0.495062	-0.197277	-0.0349528	-0.162324	-0.120026	0.212711	-0.332738	6.58877	18.9382	9.28e-09	2.25e-07
Gtf2h2	-0.519221	-0.285692	-0.311138	-0.0135038	-0.106574	0.0930702	0.194579	-0.13202	0.326599	-0.208083	0.0254458	-0.233528	8.0823	18.8744	9.65e-09	2.33e-07
Cfh	0.210834	0.28409	0.280524	-0.0696728	-0.380198	0.310525	1.72e-05	-0.383764	0.383781	-0.06969	0.00356591	-0.0732559	9.80749	18.8698	9.68e-09	2.34e-07
Itga5	0.869155	0.487379	0.415909	0.159611	0.467657	-0.308046	-0.293635	0.396187	-0.689822	0.453246	0.0714698	0.381776	5.73149	18.8658	9.7e-09	2.34e-07
Coq7	0.862695	1.12899	0.414048	0.327702	0.772765	-0.445063	-0.120946	0.0578257	-0.178772	0.448648	0.714939	-0.266291	3.61597	18.8622	9.72e-09	2.34e-07
Iscu	-0.048605	-0.0481535	-0.279435	0.233021	0.645506	-0.412486	0.00219116	0.414225	-0.412034	0.23083	0.231281	-0.000451442	6.39172	18.8487	9.81e-09	2.36e-07
Tacc3	1.21847	0.910513	0.605851	0.62588	0.54645	0.0794306	0.0132597	0.241787	-0.228527	0.612621	0.304663	0.307958	3.92688	18.8321	9.91e-09	2.38e-07
Ncbp3	-0.373581	-0.430119	-0.213715	-0.0469083	-0.614056	0.567147	0.112957	-0.397651	0.510608	-0.159866	-0.216404	0.0565389	6.16599	18.831	9.91e-09	2.38e-07
Myeov2	0.263428	1.17626	0.509324	-0.0738841	0.610331	-0.684215	0.172012	-0.0566091	0.228621	-0.245896	0.66694	-0.912836	5.59646	18.8281	9.93e-09	2.38e-07
Gm44667	-1.43392	-0.0686006	-0.343923	-0.636487	-0.686217	0.0497297	0.453513	-0.961539	1.41505	-1.09	0.275322	-1.36532	2.86972	18.7884	1.02e-08	2.43e-07
Map3k2	-0.692165	-0.121971	-0.0403858	-0.68218	-0.991504	0.309324	-0.0304006	-0.909918	0.879518	-0.651779	-0.0815854	-0.570194	5.45489	18.745	1.05e-08	2.5e-07
Tmem33	-0.430914	-0.258948	-0.144516	-0.123569	-0.418484	0.294915	0.162828	-0.304052	0.466881	-0.286398	-0.114432	-0.171966	7.15178	18.7413	1.05e-08	2.5e-07
Rab8a	0.11353	0.231206	-0.0150006	0.19124	0.564871	-0.373631	0.0627095	0.318664	-0.255955	0.128531	0.246207	-0.117676	6.98263	18.7406	1.05e-08	2.5e-07
Rragd	1.9082	2.5931	2.56326	-0.884707	-0.027058	-0.857649	-0.229643	-0.0568922	-0.172751	-0.655064	0.0298342	-0.684898	1.59022	18.7337	1.05e-08	2.5e-07
Uhrf1	2.22493	0.902068	2.62764	0.150684	0.359703	-0.209018	0.553395	2.08527	-1.53188	-0.40271	-1.72557	1.32286	1.87692	18.7274	1.06e-08	2.51e-07
Fam8a1	-0.819734	-0.662286	-0.503376	-0.6358	-1.14906	0.513263	-0.319442	-0.990154	0.670712	-0.316359	-0.15891	-0.157448	3.54154	18.7229	1.06e-08	2.51e-07
Serpinb1a	2.05118	-0.318269	4.65382	-2.32058	-4.59149	2.27091	0.282052	0.380592	-0.09854	-2.60264	-4.97209	2.36945	-4.64286	18.6934	1.08e-08	2.56e-07
Ube2l6	0.973503	0.829979	0.470907	0.499723	0.844937	-0.345214	-0.002874	0.485864	-0.488738	0.502597	0.359073	0.143524	4.96206	18.6562	1.1e-08	2.61e-07
Jrkl	-0.832967	-0.508805	-0.2994	-0.394448	-0.847935	0.453487	0.139119	-0.638529	0.777648	-0.533567	-0.209406	-0.324162	4.44745	18.6255	1.13e-08	2.66e-07
Atp6v1g1	0.322563	0.445957	-0.00262582	0.355657	0.666536	-0.310879	0.0304684	0.217953	-0.187484	0.325188	0.448583	-0.123394	6.14658	18.6077	1.14e-08	2.68e-07
Phf11b	1.28019	1.45025	0.863475	0.220258	0.482404	-0.262146	-0.196461	-0.104372	-0.0920885	0.416719	0.586777	-0.170058	4.16852	18.5837	1.16e-08	2.72e-07
Ier2	0.677995	0.904126	0.468007	0.437515	1.17133	-0.733817	0.227527	0.735213	-0.507686	0.209988	0.436119	-0.226131	4.23874	18.5657	1.17e-08	2.75e-07
Jup	0.777408	0.469424	0.383735	-0.00726565	0.212276	-0.219541	-0.400939	0.126587	-0.527526	0.393673	0.0856891	0.307984	6.57018	18.5432	1.19e-08	2.78e-07
Cope	0.206454	0.205435	0.0528513	0.107602	0.456748	-0.349146	-0.0459999	0.304165	-0.350165	0.153602	0.152583	0.00101899	7.44321	18.529	1.2e-08	2.8e-07
Cdkn2c	1.30172	0.792694	1.09519	0.539251	0.516689	0.0225621	0.332713	0.81918	-0.486467	0.206538	-0.302491	0.509029	3.50781	18.5287	1.2e-08	2.8e-07
Lamb2	0.582099	0.654036	0.660133	-0.489356	0.373675	-0.863031	-0.411322	0.379772	-0.791095	-0.0780337	-0.00609728	-0.0719365	5.41837	18.5178	1.2e-08	2.82e-07
Cxcr4	5.05218	3.33315	3.90348	0.106078	0.593296	-0.487218	-1.04263	1.16362	-2.20625	1.1487	-0.570324	1.71903	-1.57639	18.4943	1.22e-08	2.85e-07
Tcf19	1.48302	0.844475	1.26002	0.165161	0.138791	0.0263708	-0.0578325	0.55434	-0.612172	0.222994	-0.415549	0.638543	2.6049	18.4599	1.25e-08	2.91e-07
Calm3	0.865534	0.811574	0.634834	0.235318	0.597283	-0.361965	0.00461773	0.420544	-0.415926	0.2307	0.17674	0.0539603	5.44342	18.4465	1.26e-08	2.93e-07
Smchd1	-0.225529	-0.29015	0.155962	-0.368044	-0.955601	0.587557	0.013447	-0.509489	0.522936	-0.381491	-0.446112	0.0646208	6.12409	18.4001	1.3e-08	3.02e-07
Smim20	0.571088	0.0755594	0.0214291	0.598024	0.706727	-0.108704	0.0483649	0.652597	-0.604232	0.549659	0.0541303	0.495528	5.24107	18.3958	1.3e-08	3.02e-07
Lars2	-0.974289	0.561841	-0.0259678	-0.955109	-0.413174	-0.541936	-0.00678865	-1.00098	0.994194	-0.948321	0.587808	-1.53613	7.50066	18.3652	1.33e-08	3.07e-07
Ms4a6b	-0.101306	-0.833199	-0.527196	0.485939	-0.244871	0.730811	0.0600491	0.0611319	-0.00108279	0.42589	-0.306003	0.731893	6.92701	18.3414	1.35e-08	3.12e-07
Pdlim4	-0.431691	-0.642081	-0.542251	0.0798794	0.141168	-0.0612888	-0.03068	0.240998	-0.271678	0.110559	-0.0998298	0.210389	6.50401	18.3362	1.35e-08	3.12e-07
Itm2c	0.273688	0.477926	0.207786	-0.0419746	0.162665	-0.20464	-0.107876	-0.107474	-0.000402134	0.0659016	0.270139	-0.204238	9.82515	18.3329	1.35e-08	3.13e-07
Casc5	4.71761	1.30739	2.76484	0.0462945	0.536142	-0.489847	-1.90647	1.99359	-3.90006	1.95276	-1.45745	3.41022	1.15917	18.3308	1.35e-08	3.13e-07
Park7	0.087301	0.35421	0.000942717	0.155505	0.632781	-0.477276	0.0691465	0.279514	-0.210367	0.0863583	0.353267	-0.266909	6.50608	18.3205	1.36e-08	3.14e-07
Lactb2	-0.376345	-0.421224	-0.249412	-0.105988	-0.538874	0.432886	0.0209448	-0.367062	0.388007	-0.126933	-0.171812	0.044879	5.49446	18.318	1.37e-08	3.14e-07
Ndufa2	0.243276	0.885093	0.354885	0.0566345	0.668043	-0.611408	0.168243	0.137835	0.0304081	-0.111609	0.530208	-0.641816	5.85766	18.308	1.37e-08	3.16e-07
Adap2	-0.536356	-0.582821	-0.220596	-0.260246	-0.368019	0.107773	0.0555139	-0.00579381	0.0613078	-0.31576	-0.362225	0.0464654	7.77821	18.292	1.39e-08	3.19e-07
Cdca8	2.0319	0.441177	1.57521	0.564533	0.531044	0.0334887	0.10785	1.66508	-1.55723	0.456683	-1.13404	1.59072	2.19892	18.2827	1.4e-08	3.2e-07
Rpl6	0.468444	0.380618	0.0770908	0.370875	0.870863	-0.499988	-0.0204782	0.567336	-0.587814	0.391354	0.303527	0.0878262	4.08897	18.2827	1.4e-08	3.2e-07
Arpc5	0.268953	0.30476	0.0623152	0.285914	0.434502	-0.148587	0.0792761	0.192056	-0.11278	0.206638	0.242445	-0.0358069	7.97883	18.2768	1.4e-08	3.2e-07
Erbin	-0.568138	0.0506133	0.215333	-0.686815	-1.1391	0.452288	0.0966562	-0.974383	1.07104	-0.783471	-0.164719	-0.618752	6.28872	18.2641	1.41e-08	3.23e-07
Crybb1	-0.127212	-0.969853	-0.384977	0.410921	0.274252	0.136669	0.153156	0.859129	-0.705972	0.257765	-0.584876	0.842641	7.82308	18.2334	1.44e-08	3.28e-07
Bmt2	-0.581449	-0.494494	0.0482733	-0.392466	-0.874933	0.482467	0.237257	-0.332165	0.569422	-0.629722	-0.542768	-0.0869548	5.78135	18.2231	1.45e-08	3.3e-07
Mbd3	0.376605	0.194159	0.099168	0.124606	0.472109	-0.347503	-0.152831	0.377118	-0.529949	0.277437	0.0949909	0.182446	6.59533	18.198	1.47e-08	3.35e-07
Tuba1a	-0.480821	-0.406732	-0.52124	0.212334	0.331684	-0.11935	0.171915	0.217176	-0.0452609	0.040419	0.114508	-0.0740891	6.57111	18.1676	1.5e-08	3.41e-07
Necap2	0.259621	0.272394	0.042351	0.169499	0.550469	-0.38097	-0.0477713	0.320426	-0.368197	0.21727	0.230043	-0.0127731	7.58025	18.1154	1.55e-08	3.52e-07
Rbm5	-0.395464	-0.344704	0.10976	-0.358742	-0.673633	0.314891	0.146482	-0.21917	0.365652	-0.505224	-0.454464	-0.0507605	8.195	18.1071	1.56e-08	3.53e-07
Pf4	7.68236	0.817874	4.52548	2.80976	0.473051	2.33671	-0.347121	4.18066	-4.52778	3.15688	-3.70761	6.86449	-0.109308	18.0935	1.57e-08	3.56e-07
Mdm4	-0.682633	-0.322583	0.0072634	-0.551214	-0.786944	0.23573	0.138682	-0.457098	0.59578	-0.689896	-0.329846	-0.36005	6.53192	18.0871	1.58e-08	3.57e-07
Gna12	0.44857	0.20343	0.23163	0.0379302	0.255818	-0.217888	-0.17901	0.284018	-0.463028	0.21694	-0.0281996	0.24514	9.32724	18.0729	1.6e-08	3.6e-07
1810058I24Rik	0.203288	0.394819	0.123446	0.29779	0.791119	-0.493329	0.217948	0.519745	-0.301798	0.0798422	0.271373	-0.191531	4.98365	18.0708	1.6e-08	3.6e-07
Tmem173	-0.31217	-0.591763	-0.445807	0.142867	-0.0658883	0.208755	0.00922958	0.0800678	-0.0708382	0.133637	-0.145956	0.279593	9.62285	18.0628	1.61e-08	3.61e-07
Optn	1.13773	1.76361	1.05803	0.180158	0.747303	-0.567145	0.100464	0.0417238	0.0587406	0.0796939	0.705579	-0.625885	3.25117	18.0371	1.63e-08	3.67e-07
2810428I15Rik	0.267306	0.567122	0.195169	0.15404	0.800502	-0.646461	0.0819037	0.428549	-0.346645	0.0721368	0.371953	-0.299816	4.69858	17.9927	1.68e-08	3.77e-07
Slc16a8	3.75629	3.80165	2.65156	-0.344733	1.2154	-1.56014	-1.44945	0.065318	-1.51477	1.10472	1.15008	-0.0453638	-1.64758	17.9874	1.68e-08	3.77e-07
Far1	-0.398931	-0.331645	0.00311853	-0.237161	-0.822586	0.585425	0.164889	-0.487823	0.652711	-0.40205	-0.334763	-0.0672867	6.70363	17.9864	1.69e-08	3.77e-07
Cdk4	0.379401	0.279089	0.0149451	0.314338	0.524216	-0.209878	-0.050118	0.260071	-0.310189	0.364456	0.264144	0.100311	6.96722	17.9856	1.69e-08	3.77e-07
Slc2a1	0.593748	0.798743	0.429366	0.0586891	0.344403	-0.285714	-0.105693	-0.024975	-0.0807183	0.164382	0.369378	-0.204996	6.38217	17.9854	1.69e-08	3.77e-07
Cpsf6	-0.256509	-0.12038	0.0231617	-0.257775	-0.559897	0.302122	0.0218962	-0.416355	0.438252	-0.279671	-0.143542	-0.136129	7.0298	17.9793	1.69e-08	3.78e-07
Ophn1	-0.085773	-0.360564	-0.274379	0.100326	-0.367305	0.467631	-0.08828	-0.28112	0.19284	0.188606	-0.086185	0.274791	8.34893	17.9729	1.7e-08	3.79e-07
Sall1	-0.261892	-0.506099	-0.214286	-0.132233	-0.432964	0.300731	-0.0846276	-0.141152	0.0565242	-0.0476059	-0.291813	0.244207	9.34092	17.9707	1.7e-08	3.79e-07
Ykt6	-0.481528	-0.172667	-0.21245	-0.304264	-0.540319	0.236056	-0.0351851	-0.580103	0.544918	-0.269078	0.0397831	-0.308862	6.86359	17.9569	1.72e-08	3.82e-07
Tmem9b	0.208677	0.422169	0.185995	0.138162	0.464254	-0.326093	0.11548	0.22808	-0.112601	0.0226821	0.236174	-0.213492	7.32515	17.95	1.73e-08	3.83e-07
Slc2a5	-0.241783	-0.601317	-0.314128	0.0634108	-0.255796	0.319207	-0.00893455	0.0313922	-0.0403268	0.0723454	-0.287188	0.359534	10.0719	17.9475	1.73e-08	3.83e-07
Klc4	0.443869	0.709768	0.281647	0.133824	0.60915	-0.475326	-0.0283992	0.181028	-0.209427	0.162223	0.428122	-0.265899	5.6195	17.944	1.73e-08	3.83e-07
Myo1f	0.633645	0.286417	0.30437	0.125496	0.0527571	0.0727388	-0.203779	0.0707104	-0.27449	0.329275	-0.0179533	0.347228	8.85862	17.9434	1.73e-08	3.83e-07
Sdcbp	0.265739	0.544813	0.174331	0.150079	0.272164	-0.122084	0.0586712	-0.0983181	0.156989	0.0914081	0.370482	-0.279074	9.24556	17.9093	1.77e-08	3.91e-07
Hmmr	2.81952	0.961932	2.3985	0.70263	0.382593	0.320037	0.281609	1.81916	-1.53755	0.421021	-1.43657	1.85759	1.92994	17.8914	1.79e-08	3.95e-07
Ankrd44	-0.119577	-0.451923	0.047403	-0.226669	-0.88863	0.661961	-0.0596884	-0.389304	0.329616	-0.16698	-0.499326	0.332345	7.50447	17.8661	1.82e-08	4.01e-07
Qdpr	0.371771	0.609432	0.295638	0.144138	0.506475	-0.362337	0.0680049	0.192681	-0.124676	0.0761332	0.313794	-0.237661	5.47398	17.8477	1.84e-08	4.05e-07
Spc25	1.76892	1.09562	1.72422	0.617875	0.254126	0.363749	0.573174	0.882726	-0.309552	0.0447006	-0.6286	0.673301	2.0427	17.8392	1.85e-08	4.07e-07
Txndc16	0.71087	0.889478	0.674404	-0.0259076	0.160717	-0.186624	-0.0623734	-0.0543574	-0.00801602	0.0364658	0.215074	-0.178608	6.0016	17.836	1.86e-08	4.07e-07
Peli1	-0.337949	-0.383937	-0.300005	0.0128927	-0.27267	0.285563	0.0508364	-0.188739	0.239575	-0.0379436	-0.0839316	0.045988	7.19715	17.8273	1.87e-08	4.09e-07
Mcur1	0.109505	0.0289016	0.017569	0.0547007	-0.563071	0.617771	-0.0372355	-0.574403	0.537168	0.0919362	0.0113326	0.0806036	6.76025	17.7591	1.95e-08	4.27e-07
Wdr44	-0.470735	-0.545583	-0.22935	-0.20189	-0.713841	0.511951	0.0394951	-0.397608	0.437103	-0.241385	-0.316233	0.0748484	6.14883	17.745	1.97e-08	4.3e-07
Psmc3	-0.032132	-0.0220143	-0.1699	0.169396	0.49576	-0.326364	0.0316281	0.347875	-0.316246	0.137768	0.147886	-0.0101177	7.41539	17.739	1.98e-08	4.31e-07
Zbtb16	3.95662	4.36667	6.05398	-0.216015	0.799783	-1.0158	1.88134	2.48709	-0.605746	-2.09736	-1.68731	-0.410051	-1.44865	17.7338	1.98e-08	4.32e-07
Akr7a5	0.354981	0.706852	0.369694	0.0502952	0.619976	-0.56968	0.0650088	0.282818	-0.217809	-0.0147136	0.337158	-0.351872	4.86269	17.7268	1.99e-08	4.33e-07
Ten1	0.386999	0.604971	0.090913	0.242033	0.719474	-0.477441	-0.0540529	0.205417	-0.259469	0.296086	0.514058	-0.217972	4.93251	17.7207	2e-08	4.35e-07
Itgam	-0.0582436	-0.363388	-0.0877784	-0.118327	-0.512583	0.394256	-0.147862	-0.236973	0.0891113	0.0295348	-0.27561	0.305145	10.7615	17.6871	2.04e-08	4.43e-07
Alkbh2	0.471445	1.09848	0.259405	0.337538	1.29497	-0.957428	0.125498	0.455893	-0.330396	0.212041	0.839073	-0.627033	2.6604	17.6477	2.1e-08	4.54e-07
AW549877	-0.178638	-0.237179	0.063802	-0.246354	-0.819959	0.573606	-0.00391331	-0.518978	0.515065	-0.24244	-0.300981	0.0585404	7.11752	17.6181	2.14e-08	4.63e-07
Sh3bgrl	1.10352	1.04425	1.00251	0.277708	0.167383	0.110325	0.176703	0.125642	0.0510612	0.101005	0.0417409	0.0592638	3.93275	17.5677	2.21e-08	4.77e-07
Gm26714	1.0252	1.81339	0.942073	0.194705	0.812755	-0.61805	0.111583	-0.0585581	0.170141	0.0831226	0.871313	-0.788191	2.67623	17.5609	2.22e-08	4.79e-07
Ankle1	4.42764	0.7232	1.89305	0.44548	0.204246	0.241234	-2.08911	1.37409	-3.46321	2.53459	-1.16985	3.70444	1.07707	17.5306	2.26e-08	4.88e-07
H2-Aa	6.8449	1.41923	5.36355	2.90422	1.45583	1.44839	1.42287	5.40016	-3.97728	1.48135	-3.94433	5.42568	3.07628	17.5239	2.27e-08	4.89e-07
Nrp1	0.56268	0.711967	0.601865	-0.104048	-0.0662267	-0.0378209	-0.0648633	-0.176329	0.111466	-0.0391844	0.110102	-0.149287	7.92119	17.4964	2.31e-08	4.98e-07
Kcnip3	-0.232493	-1.00905	-0.796833	0.339417	-0.222978	0.562395	-0.224923	-0.0107629	-0.21416	0.56434	-0.212215	0.776555	5.0442	17.4814	2.34e-08	5.02e-07
Rrp1	0.263042	0.406574	0.19036	0.0243129	0.376866	-0.352553	-0.0483694	0.160652	-0.209021	0.0726823	0.216214	-0.143532	7.33845	17.4486	2.39e-08	5.12e-07
Adamts1	1.75794	1.83729	1.52918	-0.465795	0.24848	-0.714274	-0.694557	-0.0596365	-0.63492	0.228762	0.308116	-0.0793537	4.04511	17.4187	2.43e-08	5.21e-07
Gstm5	0.45917	1.17784	0.563968	0.0421883	0.797649	-0.755461	0.146986	0.183781	-0.0367956	-0.104797	0.613868	-0.718665	4.08749	17.3857	2.49e-08	5.32e-07
2510009E07Rik	-0.308134	-0.405628	-0.0909941	-0.0802825	-0.767383	0.687101	0.136857	-0.452749	0.589607	-0.21714	-0.314634	0.097494	6.84752	17.3607	2.53e-08	5.4e-07
Adora3	-0.213386	-0.558968	-0.516141	0.201384	-0.317467	0.518851	-0.101371	-0.274639	0.173268	0.302755	-0.0428276	0.345583	6.17699	17.3216	2.59e-08	5.54e-07
Adap2os	-0.693535	-0.461901	-0.238622	-0.300769	-0.443514	0.142745	0.154144	-0.220235	0.374379	-0.454913	-0.223279	-0.231633	5.2316	17.31	2.61e-08	5.57e-07
Plxdc2	0.0931581	0.438518	0.226702	-0.111521	-0.155209	0.0436877	0.0220232	-0.367025	0.389048	-0.133544	0.211816	-0.34536	10.6049	17.3088	2.61e-08	5.57e-07
Fam208b	-0.0433302	-0.665658	0.321928	-0.481025	-1.47351	0.992482	-0.115766	-0.485921	0.370155	-0.365259	-0.987586	0.622327	5.26915	17.3064	2.62e-08	5.57e-07
Btaf1	0.481921	-0.199666	0.417835	-0.0767291	-1.25673	1.18	-0.140815	-0.639227	0.498411	0.0640864	-0.617501	0.681587	5.7658	17.2742	2.67e-08	5.68e-07
Gpr165	-0.841505	-1.43705	-0.386521	-0.35103	-1.48615	1.13512	0.103954	-0.43562	0.539574	-0.454984	-1.05053	0.595544	6.63784	17.2588	2.7e-08	5.73e-07
Gnai2	0.325479	0.0572068	0.0342341	0.112798	0.291607	-0.178809	-0.178448	0.268634	-0.447082	0.291245	0.0229727	0.268273	9.81145	17.2251	2.76e-08	5.86e-07
Hdgf	0.180595	0.243666	0.0624337	0.0769686	0.529366	-0.452398	-0.0411925	0.348133	-0.389326	0.118161	0.181233	-0.0630717	6.22626	17.213	2.78e-08	5.9e-07
F13a1	10.0324	0.996074	6.6854	3.026	-0.278562	3.30456	-0.320985	5.41076	-5.73175	3.34699	-5.68932	9.03631	0.498825	17.1889	2.83e-08	5.98e-07
Tpst2	0.00755925	-0.527144	-0.442946	0.36666	0.291876	0.0747836	-0.0838459	0.376073	-0.459919	0.450506	-0.0841974	0.534703	8.4953	17.1559	2.89e-08	6.11e-07
Cytip	2.32783	3.13371	1.61036	0.0114456	0.271331	-0.259885	-0.706022	-1.25202	0.545996	0.717468	1.52335	-0.805881	2.00965	17.1518	2.9e-08	6.12e-07
Tmem144	-0.442832	-0.757128	-0.648854	0.252234	-0.226292	0.478526	0.0462118	-0.118019	0.16423	0.206022	-0.108274	0.314296	6.26865	17.1457	2.91e-08	6.13e-07
Nudc	0.445743	0.37582	0.231886	0.111996	0.525902	-0.413906	-0.101861	0.381969	-0.48383	0.213857	0.143933	0.0699235	5.5918	17.1381	2.93e-08	6.16e-07
Pde3b	-0.0792937	-0.409066	-0.021051	-0.144474	-0.717412	0.572937	-0.0862318	-0.329397	0.243166	-0.0582427	-0.388015	0.329772	9.24076	17.1338	2.93e-08	6.17e-07
Polr2e	0.185912	0.110934	0.0275017	0.156834	0.489188	-0.332354	-0.00157699	0.405756	-0.407333	0.158411	0.0834319	0.0749787	6.60191	17.1301	2.94e-08	6.17e-07
Srsf10	-0.366015	-0.296167	-0.0879303	-0.198492	-0.534114	0.335622	0.0795931	-0.325878	0.405471	-0.278085	-0.208236	-0.0698483	5.90151	17.0872	3.03e-08	6.34e-07
Aurkb	2.02145	2.03546	1.83094	0.572553	0.571183	0.00137015	0.382044	0.366666	0.0153783	0.190509	0.204517	-0.0140082	2.0244	17.0755	3.05e-08	6.39e-07
Alox5ap	-0.405331	-0.672393	-0.419424	0.176149	0.0422727	0.133876	0.162055	0.295242	-0.133186	0.0140934	-0.252969	0.267062	7.8043	17.0467	3.11e-08	6.5e-07
Serinc3	-0.204598	-0.388337	-0.194404	0.0423246	-0.268066	0.310391	0.0525183	-0.0741336	0.126652	-0.0101937	-0.193932	0.183739	12.7001	17.0331	3.14e-08	6.55e-07
Zcchc7	-0.658779	-0.028658	0.036267	-0.494652	-0.45326	-0.0413923	0.200394	-0.388335	0.588729	-0.695046	-0.064925	-0.630121	6.14387	16.9875	3.23e-08	6.74e-07
H2afx	0.999228	0.357809	0.657172	0.418748	0.505123	-0.0863746	0.0766912	0.804485	-0.727794	0.342057	-0.299362	0.641419	3.45137	16.9804	3.25e-08	6.77e-07
Tpgs1	0.46625	0.255298	0.0571578	0.267365	0.847241	-0.579876	-0.141728	0.6491	-0.790828	0.409092	0.19814	0.210952	5.14946	16.9761	3.26e-08	6.78e-07
Ckap2l	1.89096	0.883346	1.17477	0.444304	0.287874	0.156431	-0.271886	0.579293	-0.851179	0.71619	-0.29142	1.00761	2.90751	16.9751	3.26e-08	6.78e-07
Ergic1	0.675356	0.201149	0.220574	0.224849	0.342344	-0.117496	-0.229933	0.361769	-0.591703	0.454782	-0.0194252	0.474207	6.67287	16.9685	3.27e-08	6.8e-07
Camk2d	-0.197465	-0.488862	-0.220226	-0.0583597	-0.411177	0.352818	-0.0811204	-0.142542	0.0614213	0.0227607	-0.268636	0.291396	7.69657	16.9412	3.33e-08	6.91e-07
Lyz1	6.07156	3.08313	3.47562	1.67874	0.935286	0.743452	-0.917199	1.32777	-2.24497	2.59594	-0.392486	2.98842	-1.24787	16.9339	3.35e-08	6.94e-07
Lgals1	1.39091	0.859229	0.661243	0.998327	1.57856	-0.580228	0.268661	1.38057	-1.11191	0.729666	0.197986	0.53168	2.13013	16.919	3.38e-08	7e-07
Abhd17a	0.392732	0.471152	0.121215	0.175275	0.745001	-0.569726	-0.0962426	0.395064	-0.491307	0.271518	0.349937	-0.0784194	5.83199	16.8953	3.44e-08	7.1e-07
1810026B05Rik	-0.696586	-0.205544	-0.593439	0.0332098	0.009537	0.0236728	0.136357	-0.378358	0.514715	-0.103147	0.387895	-0.491042	5.75649	16.8855	3.46e-08	7.13e-07
Stxbp2	0.382038	0.478533	0.266993	0.119266	0.417833	-0.298568	0.004221	0.206294	-0.202073	0.115045	0.21154	-0.0964949	6.66304	16.8851	3.46e-08	7.13e-07
Adam9	0.445174	0.572007	0.685131	-0.263416	-0.255298	-0.00811776	-0.0234592	-0.142174	0.118715	-0.239957	-0.113124	-0.126833	6.37098	16.8841	3.46e-08	7.13e-07
Cd209c	5.21438	3.2146	0.238625	5.25781	3.35656	1.90125	0.282052	0.380592	-0.09854	4.97576	2.97597	1.99979	-4.14915	16.8803	3.47e-08	7.14e-07
Cux1	0.27395	0.403318	0.257839	-0.0111736	0.339357	-0.350531	-0.0272853	0.193878	-0.221163	0.0161116	0.14548	-0.129368	7.47909	16.8791	3.48e-08	7.14e-07
Atp6v1e1	0.111468	0.404268	-0.155822	0.315005	0.651967	-0.336962	0.0477148	0.0918765	-0.0441617	0.26729	0.56009	-0.2928	7.09458	16.8534	3.54e-08	7.25e-07
Slc25a5	0.209207	0.415279	-0.0527594	0.364511	0.63337	-0.268859	0.102544	0.165331	-0.0627873	0.261967	0.468038	-0.206072	7.41283	16.846	3.55e-08	7.28e-07
Aspscr1	0.314186	-0.100575	-0.114364	0.307312	0.454549	-0.147237	-0.121239	0.440759	-0.561998	0.42855	0.0137894	0.414761	6.4423	16.8444	3.56e-08	7.28e-07
Plxna2	5.43162	7.86325	8.02574	-1.57679	-0.0657468	-1.51105	1.01733	0.0967512	0.920582	-2.59413	-0.162498	-2.43163	-1.15641	16.8434	3.56e-08	7.28e-07
Eif3g	0.119513	0.0539936	-0.103868	0.227437	0.565905	-0.338468	0.00405605	0.408044	-0.403988	0.223381	0.157861	0.0655192	6.73862	16.8254	3.6e-08	7.36e-07
Arglu1	-0.462219	-0.472096	-0.0799174	-0.261774	-0.488206	0.226432	0.120528	-0.096028	0.216556	-0.382302	-0.392178	0.0098766	7.36801	16.8175	3.62e-08	7.38e-07
Haus8	0.673024	0.522142	0.764079	-0.147797	0.109743	-0.25754	-0.0567419	0.35168	-0.408422	-0.0910548	-0.241937	0.150882	3.96874	16.8167	3.62e-08	7.38e-07
Ulk2	-0.270652	-0.307734	0.303629	-0.533512	-0.829882	0.296371	0.0407697	-0.218519	0.259289	-0.574281	-0.611363	0.0370819	7.89208	16.8134	3.63e-08	7.39e-07
Fam208a	-0.458466	-0.228716	0.121466	-0.72852	-0.905314	0.176795	-0.148588	-0.555132	0.406544	-0.579932	-0.350182	-0.229749	5.73268	16.8003	3.66e-08	7.44e-07
Syngr2	0.279788	0.10071	-0.037921	0.205935	0.451605	-0.24567	-0.111773	0.312974	-0.424748	0.317709	0.138631	0.179078	8.98665	16.781	3.71e-08	7.53e-07
Tceb2	0.416124	0.750426	0.415909	0.163678	0.779461	-0.615783	0.163463	0.444943	-0.28148	0.000214666	0.334517	-0.334303	4.51349	16.777	3.72e-08	7.54e-07
Guk1	0.190828	0.523676	0.020432	0.316607	0.876027	-0.559421	0.146211	0.372784	-0.226573	0.170396	0.503244	-0.332848	4.51602	16.7685	3.74e-08	7.58e-07
Dstn	0.181235	0.512303	0.310827	-0.0116296	0.352689	-0.364319	0.117963	0.151213	-0.0332509	-0.129592	0.201476	-0.331068	7.01654	16.744	3.8e-08	7.7e-07
Abi1	-0.380349	0.0572265	-0.0956827	-0.196577	-0.373128	0.176551	0.0880894	-0.526037	0.614127	-0.284667	0.152909	-0.437576	6.99323	16.7322	3.83e-08	7.75e-07
Adam8	1.69514	0.366588	1.9244	0.560636	0.00798904	0.552647	0.789902	1.56581	-0.775903	-0.229267	-1.55782	1.32855	1.48099	16.7055	3.9e-08	7.87e-07
Fus	-0.696017	-0.266172	0.140355	-0.816717	-1.25801	0.441289	0.0196547	-0.851479	0.871133	-0.836372	-0.406527	-0.429845	6.84915	16.7047	3.91e-08	7.87e-07
Gm12258	0.195768	-0.949168	0.023821	0.242712	-1.11883	1.36154	0.0707652	-0.145841	0.216606	0.171947	-0.972989	1.14494	4.40098	16.7035	3.91e-08	7.87e-07
Gfm2	-0.120674	-0.319132	-0.0326157	-0.0651529	-0.39393	0.328777	0.0229059	-0.107414	0.130319	-0.0880587	-0.286516	0.198458	8.7088	16.7009	3.92e-08	7.87e-07
Fam195b	0.175713	0.133466	-0.00289008	0.186495	0.57625	-0.389756	0.00789175	0.439894	-0.432002	0.178603	0.136356	0.0422468	6.95702	16.7004	3.92e-08	7.87e-07
Kat6a	-0.604133	-0.207168	-0.279625	-0.199877	-0.616033	0.416156	0.124631	-0.68849	0.813121	-0.324508	0.0724567	-0.396965	6.01309	16.6974	3.93e-08	7.88e-07
Srp14	0.0805123	0.665268	0.241228	-0.00551115	0.525454	-0.530965	0.155205	0.101414	0.053791	-0.160716	0.42404	-0.584756	6.25515	16.6788	3.97e-08	7.97e-07
Uqcr11	0.359169	1.07588	0.298838	0.0161625	0.758763	-0.7426	-0.0441686	-0.0182747	-0.0258938	0.0603311	0.777037	-0.716706	4.58147	16.6721	3.99e-08	7.99e-07
Cd209a	9.40758	6.52608	4.80238	4.88724	3.38539	1.50186	0.282052	1.66169	-1.37964	4.60519	1.72369	2.8815	-2.23936	16.6637	4.02e-08	8.03e-07
Rnf111	-0.104907	-0.453913	-0.141061	-0.190579	-0.691892	0.501313	-0.226732	-0.379039	0.152307	0.0361536	-0.312852	0.349006	6.34858	16.661	4.02e-08	8.03e-07
Mlph	-0.371614	0.118125	-0.280133	-0.0670442	-1.17956	1.11252	0.0244376	-1.57782	1.60226	-0.0914818	0.398257	-0.489739	6.18111	16.6528	4.05e-08	8.07e-07
Gpaa1	0.37782	-0.0322544	0.0422001	0.281789	0.462807	-0.181018	-0.0538315	0.537262	-0.591093	0.33562	-0.0744545	0.410075	6.98375	16.6469	4.06e-08	8.09e-07
Siglec1	4.35887	2.0514	2.87117	0.302686	0.430571	-0.127885	-1.18501	1.25034	-2.43535	1.4877	-0.819766	2.30746	1.44003	16.6189	4.14e-08	8.24e-07
Nrp2	0.779086	0.797958	0.886621	-0.208098	-0.217128	0.00903017	-0.100562	-0.128464	0.0279022	-0.107536	-0.0886635	-0.018872	5.62353	16.5967	4.2e-08	8.35e-07
Pde8b	0.67176	0.677048	0.459906	0.167262	0.24549	-0.0782283	-0.0445923	0.0283478	-0.0729401	0.211854	0.217142	-0.00528819	5.27904	16.5794	4.25e-08	8.44e-07
Arih1	-0.803873	-0.245378	0.2965	-0.983177	-1.17535	0.192172	0.117196	-0.633471	0.750668	-1.10037	-0.541878	-0.558496	5.59099	16.5783	4.25e-08	8.44e-07
Yod1	-1.00002	-0.640172	-0.0592608	-0.652404	-0.946479	0.294075	0.288358	-0.365568	0.653926	-0.940762	-0.580911	-0.359851	4.29957	16.5685	4.28e-08	8.48e-07
Lgmn	0.126331	-0.138623	-0.580496	0.46214	0.443111	0.019029	-0.244688	0.00123775	-0.245926	0.706828	0.441873	0.264955	12.0721	16.5444	4.35e-08	8.61e-07
Ddx26b	-0.0366687	-0.235311	0.248328	-0.23802	-0.626291	0.38827	0.0469769	-0.142651	0.189628	-0.284997	-0.48364	0.198642	9.14413	16.5249	4.41e-08	8.72e-07
Tuba1c	1.04216	1.53308	0.808353	0.329817	0.563246	-0.233429	0.0960055	-0.161481	0.257486	0.233811	0.724726	-0.490915	2.54079	16.505	4.47e-08	8.83e-07
Inf2	2.3297	4.8165	2.86079	-0.151922	1.87351	-2.02543	0.379164	-0.0822056	0.46137	-0.531087	1.95571	-2.4868	-0.645669	16.4765	4.56e-08	8.99e-07
Actn4	0.550647	-0.0166985	0.317747	0.135033	0.168198	-0.0331649	-0.0978668	0.502643	-0.60051	0.2329	-0.334445	0.567345	7.28615	16.4641	4.6e-08	9.05e-07
Heca	-0.259712	-0.373652	0.0869961	-0.332242	-0.808813	0.476572	0.0144667	-0.348165	0.362632	-0.346708	-0.460648	0.113939	5.82352	16.4563	4.62e-08	9.09e-07
Fam174a	0.287753	0.746412	0.342979	0.0218716	0.254926	-0.233055	0.077098	-0.148506	0.225604	-0.0552264	0.403432	-0.458659	6.14475	16.4518	4.63e-08	9.11e-07
Chsy1	-0.551908	-0.463095	-0.275725	-0.430588	-0.622803	0.192214	-0.154406	-0.435433	0.281027	-0.276183	-0.18737	-0.0888126	6.91907	16.4349	4.69e-08	9.19e-07
Rnh1	0.225232	0.268739	-0.0446225	0.25058	0.57113	-0.320551	-0.0192752	0.257769	-0.277044	0.269855	0.313361	-0.0435066	7.21764	16.4348	4.69e-08	9.19e-07
Vrk2	-0.523318	-0.467478	-0.448284	0.0458061	-0.103298	0.149104	0.12084	-0.0841041	0.204944	-0.0750341	-0.0191941	-0.05584	5.68533	16.4196	4.74e-08	9.28e-07
Slc25a4	0.233877	0.604923	0.0383574	0.166777	0.474973	-0.308196	-0.0287425	-0.0915922	0.0628497	0.195519	0.566565	-0.371046	6.76972	16.3893	4.84e-08	9.46e-07
Ddrgk1	0.289684	0.0999955	0.184253	0.0930821	0.37878	-0.285698	-0.0123483	0.463038	-0.475386	0.10543	-0.0842577	0.189688	7.14834	16.385	4.85e-08	9.48e-07
Rpl38	0.691869	1.3627	0.613011	0.237902	0.877016	-0.639115	0.159043	0.127324	0.0317193	0.0788585	0.749693	-0.670834	2.48278	16.3775	4.88e-08	9.52e-07
C1qa	0.0749745	0.255269	0.0979289	-0.0701936	0.323184	-0.393378	-0.0472393	0.165844	-0.213083	-0.0229544	0.15734	-0.180295	11.9467	16.3708	4.9e-08	9.55e-07
4833439L19Rik	0.243899	0.43952	0.211362	0.11938	0.375057	-0.255677	0.086843	0.146899	-0.0600561	0.0325372	0.228158	-0.195621	7.62774	16.3686	4.91e-08	9.55e-07
Ifnar2	0.12181	0.509552	0.158143	-0.0156386	0.322386	-0.338025	0.0206942	-0.0290221	0.0497163	-0.0363328	0.351408	-0.387741	8.19421	16.3377	5.01e-08	9.74e-07
Naga	0.35989	0.304433	0.11659	0.0954972	0.359859	-0.264362	-0.147803	0.172017	-0.31982	0.243301	0.187843	0.0554578	7.50329	16.3288	5.04e-08	9.79e-07
Tmem106b	-0.280797	-0.0203232	0.208707	-0.435858	-0.759962	0.324105	0.0536461	-0.530932	0.584578	-0.489504	-0.22903	-0.260473	6.63933	16.3013	5.14e-08	9.97e-07
Nr3c1	-0.362706	-0.313998	-0.0972171	-0.242945	-0.580632	0.337688	0.0225442	-0.363852	0.386396	-0.265489	-0.216781	-0.0487081	7.89854	16.2827	5.2e-08	1.01e-06
Zbtb38	-0.529013	-0.277594	-0.430345	-0.0901436	-0.342257	0.252113	0.00852521	-0.495008	0.503533	-0.0986688	0.152751	-0.25142	5.73637	16.2784	5.22e-08	1.01e-06
Kmt2c	-0.279537	-0.298517	0.0214476	-0.319783	-0.737784	0.418001	-0.0187983	-0.417819	0.399021	-0.300985	-0.319965	0.0189799	6.73207	16.2717	5.24e-08	1.01e-06
Myo1c	0.624195	0.0135584	0.284551	0.093215	0.170658	-0.0774432	-0.246429	0.441651	-0.68808	0.339644	-0.270993	0.610637	6.54675	16.263	5.27e-08	1.02e-06
Zc3h7a	-0.350188	-0.420988	0.0864941	-0.271279	-0.663293	0.392014	0.165403	-0.155811	0.321214	-0.436682	-0.507482	0.0708003	7.61657	16.2604	5.28e-08	1.02e-06
Efhd2	0.307085	0.346221	0.0406389	0.154977	0.477737	-0.32276	-0.111469	0.172155	-0.283624	0.266446	0.305582	-0.0391356	9.51499	16.2557	5.3e-08	1.02e-06
Dpy19l4	0.11066	0.576596	0.474568	-0.386964	-0.690193	0.303229	-0.023056	-0.792221	0.769165	-0.363908	0.102028	-0.465936	5.6581	16.1679	5.63e-08	1.08e-06
Gm3164	-2.32434	-0.126254	-1.41583	-0.875036	-1.42605	0.551018	0.0334746	-2.71563	2.74911	-0.908511	1.28958	-2.19809	2.00008	16.155	5.68e-08	1.09e-06
H2-Eb1	6.33379	1.04373	4.05565	3.35419	1.73985	1.61434	1.07605	4.75177	-3.67572	2.27814	-3.01192	5.29006	3.01045	16.1031	5.88e-08	1.13e-06
Ceacam1	-0.436494	-0.816111	-0.440439	0.0809444	-0.375489	0.456433	0.0769991	0.000183161	0.076816	0.0039453	-0.375672	0.379617	5.86021	16.0983	5.9e-08	1.13e-06
Msmo1	0.517232	0.692617	0.435587	0.265881	0.29044	-0.0245582	0.184236	0.0334093	0.150827	0.0816453	0.25703	-0.175385	5.96076	16.0935	5.92e-08	1.14e-06
Tmem123	0.325065	0.476916	0.411047	-0.0592917	-0.0399262	-0.0193655	0.02669	-0.105796	0.132486	-0.0859817	0.06587	-0.151852	7.00681	16.0699	6.02e-08	1.15e-06
Psme2	0.0885851	0.550092	0.0991698	0.112507	0.671509	-0.559002	0.123092	0.220587	-0.0974954	-0.0105847	0.450922	-0.461507	5.59295	16.0655	6.04e-08	1.16e-06
Gars	0.595473	0.536857	0.31303	0.187837	0.297028	-0.109192	-0.0946062	0.0732013	-0.167807	0.282443	0.223827	0.0586158	6.5102	16.0504	6.1e-08	1.17e-06
Nme1	0.207509	0.86693	0.231776	0.123464	0.801728	-0.678264	0.14773	0.166573	-0.0188428	-0.0242666	0.635155	-0.659421	4.5248	16.0392	6.15e-08	1.17e-06
Bcl2	1.05337	0.662052	0.66628	0.137861	0.511264	-0.373402	-0.249232	0.515492	-0.764724	0.387093	-0.00422843	0.391322	4.61105	16.0299	6.19e-08	1.18e-06
Tug1	-0.137266	-0.307978	-0.0833905	-0.0238503	-0.565039	0.541189	0.0300249	-0.340452	0.370477	-0.0538753	-0.224587	0.170712	7.62178	16.0287	6.2e-08	1.18e-06
Snx3	0.26177	0.459545	0.165436	0.177882	0.501646	-0.323764	0.0815476	0.207537	-0.125989	0.0963347	0.294109	-0.197775	7.15297	16.0147	6.26e-08	1.19e-06
Dync1li2	-0.307122	-0.333615	-0.0749059	-0.426712	-0.664446	0.237734	-0.194496	-0.405736	0.211241	-0.232216	-0.258709	0.0264931	6.02175	15.995	6.34e-08	1.21e-06
Anxa1	5.42231	0.942865	7.51944	-1.49771	-4.91415	3.41644	0.599421	1.66242	-1.063	-2.09713	-6.57657	4.47944	-3.28096	15.9773	6.42e-08	1.22e-06
Scyl1	0.275641	0.176333	0.0227869	0.179021	0.534333	-0.355312	-0.0738328	0.380786	-0.454619	0.252854	0.153546	0.0993072	6.69533	15.9691	6.46e-08	1.22e-06
Nop56	0.347842	-0.0446798	-0.13151	0.447985	0.508518	-0.0605323	-0.0313668	0.421687	-0.453054	0.479352	0.0868305	0.392522	6.88986	15.9678	6.46e-08	1.22e-06
Cd163	9.93523	0.521128	6.90603	3.31126	-0.363784	3.67504	0.282052	6.02111	-5.73906	3.02921	-6.3849	9.41411	-0.6098	15.9594	6.5e-08	1.23e-06
Col27a1	-0.507961	-0.563903	-0.341683	-0.219698	-0.108026	-0.111672	-0.0534198	0.114194	-0.167614	-0.166278	-0.222219	0.0559415	7.22963	15.9548	6.52e-08	1.23e-06
Ppp4c	0.0368944	0.0715706	-0.157379	0.203531	0.52445	-0.320919	0.00925808	0.295501	-0.286243	0.194273	0.228949	-0.0346762	7.12265	15.9476	6.55e-08	1.24e-06
Sidt2	0.593614	0.126003	0.245325	0.136691	0.206262	-0.0695708	-0.211598	0.325585	-0.537182	0.348289	-0.119322	0.467611	7.618	15.9429	6.58e-08	1.24e-06
Pomp	0.155141	0.536581	0.0106301	0.263904	0.692141	-0.428237	0.119393	0.166191	-0.0467979	0.144511	0.525951	-0.381439	7.40749	15.9425	6.58e-08	1.24e-06
Cox7a2l	0.428837	0.579891	0.268428	0.181657	0.726702	-0.545045	0.0212483	0.415239	-0.39399	0.160409	0.311463	-0.151055	4.66028	15.9388	6.59e-08	1.24e-06
Smad5	-0.412338	-0.167752	-0.163302	-0.33331	-0.810296	0.476985	-0.0842749	-0.805846	0.721571	-0.249036	-0.00444939	-0.244586	5.78365	15.9329	6.62e-08	1.24e-06
Adarb1	0.78261	1.07768	1.43682	-0.71686	0.0945463	-0.811406	-0.0626511	0.453681	-0.516332	-0.654209	-0.359135	-0.295074	4.21495	15.9233	6.67e-08	1.25e-06
Zcchc11	-0.348635	-0.31743	-0.17995	-0.206056	-0.89245	0.686395	-0.0373708	-0.75497	0.717599	-0.168685	-0.13748	-0.0312044	5.42476	15.9056	6.75e-08	1.27e-06
Myl12a	0.251055	0.516812	0.0447808	0.222711	0.62214	-0.399429	0.0164369	0.150109	-0.133672	0.206274	0.472031	-0.265757	6.53077	15.8956	6.79e-08	1.27e-06
Rap1gds1	-0.414092	-0.00622931	-0.142373	-0.273994	-0.402074	0.128079	-0.00227487	-0.538217	0.535943	-0.27172	0.136144	-0.407863	8.41838	15.8935	6.8e-08	1.27e-06
Prelid1	0.193615	0.756495	0.412814	-0.216492	0.265575	-0.482066	0.00270746	-0.0781065	0.080814	-0.219199	0.343681	-0.56288	5.48127	15.8439	7.04e-08	1.32e-06
Slc39a10	-0.517024	-0.158028	-0.144219	-0.231532	-0.829419	0.597887	0.141272	-0.815611	0.956883	-0.372804	-0.0138082	-0.358996	6.02838	15.8388	7.07e-08	1.32e-06
Nrd1	-0.273401	-0.0218143	0.167605	-0.41256	-0.60277	0.190209	0.0284449	-0.413351	0.441796	-0.441005	-0.189419	-0.251586	6.46371	15.8139	7.19e-08	1.34e-06
Uqcr10	0.304452	1.08587	0.51082	0.0352848	0.628567	-0.593282	0.241653	0.0535179	0.188135	-0.206368	0.575049	-0.781417	5.27808	15.8076	7.23e-08	1.35e-06
Gt(ROSA)26Sor	-0.477946	-0.412422	-0.62885	0.356622	-0.377827	0.734449	0.205718	-0.594255	0.799973	0.150904	0.216428	-0.0655236	4.56449	15.789	7.32e-08	1.36e-06
Timd4	6.55524	-2.1376	3.48406	3.35322	-2.56906	5.92229	0.282052	3.0526	-2.77055	3.07117	-5.62167	8.69284	-3.7887	15.7802	7.36e-08	1.37e-06
Tpx2	2.44553	1.41485	1.98603	0.612687	0.288142	0.324545	0.153192	0.859325	-0.706133	0.459495	-0.571183	1.03068	2.27202	15.7599	7.47e-08	1.39e-06
Sp3	-0.281746	-0.187785	-0.0698888	-0.209957	-0.591422	0.381466	0.0019006	-0.473526	0.475426	-0.211857	-0.117896	-0.0939607	6.7079	15.7312	7.62e-08	1.41e-06
Ddx5	-0.234416	-0.559735	-0.159717	0.0310854	-0.491065	0.52215	0.105784	-0.0910465	0.196831	-0.0746989	-0.400018	0.325319	9.62226	15.718	7.69e-08	1.43e-06
Sesn1	-0.176825	-0.745742	-0.380095	0.115867	-0.24766	0.363528	-0.0874027	0.117986	-0.205389	0.20327	-0.365647	0.568917	8.02515	15.7043	7.77e-08	1.44e-06
Gm43351	3.43269	2.23215	1.45642	0.547138	0.850536	-0.303398	-1.42914	0.0748003	-1.50394	1.97628	0.775736	1.20054	-0.461447	15.6993	7.79e-08	1.44e-06
Atad3a	0.491828	0.0899323	0.128596	0.189299	0.372128	-0.18283	-0.173933	0.410792	-0.584726	0.363232	-0.038664	0.401896	5.78321	15.6955	7.81e-08	1.44e-06
Tlr4	-0.271739	-0.373008	-0.1257	-0.118616	-0.665283	0.546667	0.0274232	-0.417974	0.445398	-0.146039	-0.247308	0.101269	7.43612	15.679	7.91e-08	1.46e-06
Coro1b	0.380406	0.125471	-0.103723	0.348478	0.453652	-0.105174	-0.135652	0.224458	-0.360109	0.484129	0.229195	0.254935	8.68892	15.6724	7.94e-08	1.46e-06
Kif22	1.82359	0.985945	1.59225	0.894625	0.919337	-0.0247123	0.663282	1.52564	-0.862357	0.231343	-0.606301	0.837645	2.22106	15.6656	7.98e-08	1.47e-06
Zscan26	-0.997779	-0.204599	-0.0629128	-0.62164	-0.502236	-0.119403	0.313227	-0.36055	0.673777	-0.934867	-0.141687	-0.79318	4.99289	15.6596	8.01e-08	1.47e-06
Ntpcr	-0.334735	-0.346587	-0.4181	0.00731029	-0.0344351	0.0417454	-0.076055	-0.105948	0.0298926	0.0833653	0.0715125	0.0118529	7.61462	15.6582	8.02e-08	1.47e-06
Eef1d	0.316565	0.411784	0.309106	0.0267497	0.479699	-0.452949	0.019291	0.377022	-0.357731	0.00745863	0.102677	-0.0952185	5.79027	15.6536	8.05e-08	1.48e-06
Rsrc2	-0.483163	-0.411234	-0.0640628	-0.189459	-0.397713	0.208254	0.229642	-0.0505419	0.280183	-0.4191	-0.347171	-0.0719294	7.05823	15.6517	8.06e-08	1.48e-06
Rbmx	-0.138175	-0.684038	-0.268868	0.0465995	-0.424427	0.471026	-0.0840936	-0.009257	-0.0748366	0.130693	-0.41517	0.545863	6.47992	15.6456	8.09e-08	1.48e-06
Crebrf	-0.569821	0.0427246	0.142046	-0.557469	-0.746175	0.188707	0.154399	-0.646854	0.801253	-0.711868	-0.0993218	-0.612546	5.89918	15.6429	8.11e-08	1.48e-06
Alyref	0.224891	0.0568541	-0.103573	0.287768	0.593635	-0.305867	-0.0406962	0.433208	-0.473904	0.328464	0.160427	0.168037	6.046	15.5976	8.37e-08	1.53e-06
Psap	0.629905	0.403374	0.264885	0.0991206	0.269148	-0.170027	-0.265899	0.130659	-0.396558	0.36502	0.138489	0.226531	11.3572	15.5828	8.46e-08	1.54e-06
Pnp	-0.466395	-0.46676	-0.444182	0.131459	-0.0783773	0.209837	0.153672	-0.0557997	0.209471	-0.0222124	-0.0225776	0.00036527	7.11513	15.5789	8.48e-08	1.55e-06
Psma7	0.057102	0.347976	-0.0621948	0.236619	0.570302	-0.333683	0.117322	0.160131	-0.042809	0.119297	0.410171	-0.290874	7.12738	15.5744	8.51e-08	1.55e-06
Dkk2	5.41142	5.208	5.62202	-1.05011	-0.691188	-0.358922	-0.839507	-0.277168	-0.562339	-0.210604	-0.41402	0.203416	-2.28302	15.5716	8.53e-08	1.55e-06
Vps37a	-0.486654	-0.330048	-0.013149	-0.440601	-0.741237	0.300637	0.0329043	-0.424338	0.457242	-0.473505	-0.316899	-0.156606	6.05932	15.5685	8.55e-08	1.55e-06
BC028528	0.13849	0.933726	0.377767	0.0618711	0.621141	-0.55927	0.301148	0.0651819	0.235966	-0.239277	0.555959	-0.795236	5.47246	15.561	8.59e-08	1.56e-06
Smim3	0.600327	0.824945	0.139759	0.363218	0.850079	-0.486861	-0.0973501	0.164893	-0.262243	0.460568	0.685186	-0.224618	5.54069	15.5575	8.61e-08	1.56e-06
Kras	-0.501761	-0.14464	-0.390695	0.163768	0.0535769	0.110191	0.274834	-0.192478	0.467312	-0.111066	0.246055	-0.357121	6.48224	15.5498	8.66e-08	1.57e-06
Nr1h2	0.535621	-0.0126775	0.0216265	0.310908	0.537038	-0.22613	-0.203087	0.571342	-0.774429	0.513995	-0.034304	0.548299	6.28236	15.5284	8.79e-08	1.59e-06
Smc4	0.646427	0.603031	0.918544	0.302246	0.112816	0.18943	0.574363	0.42833	0.146033	-0.272117	-0.315513	0.0433964	3.96503	15.5274	8.8e-08	1.59e-06
Cd48	0.362078	0.742204	0.213852	0.11481	0.488469	-0.373659	-0.0334162	-0.0398836	0.00646743	0.148227	0.528353	-0.380126	7.32151	15.5014	8.96e-08	1.62e-06
Ccnb1	2.63614	1.26412	3.17867	0.433885	0.315922	0.117963	0.976415	2.23047	-1.25406	-0.54253	-1.91455	1.37202	0.457175	15.5007	8.97e-08	1.62e-06
Ccnf	1.73961	1.12274	1.05108	0.533219	0.676242	-0.143023	-0.155317	0.604584	-0.759901	0.688537	0.0716588	0.616878	2.77642	15.4868	9.05e-08	1.63e-06
Zfp397	-0.209744	-0.587872	0.0424772	-0.235796	-0.864681	0.628885	0.0164255	-0.234332	0.250758	-0.252222	-0.630349	0.378128	5.98377	15.477	9.12e-08	1.64e-06
Rap1b	-0.363592	-0.05621	-0.255658	0.0626324	-0.045802	0.108434	0.170566	-0.24525	0.415816	-0.107934	0.199448	-0.307381	9.25667	15.4653	9.19e-08	1.65e-06
Tmem176a	0.255226	0.47658	0.078931	0.025813	0.478033	-0.45222	-0.150482	0.0803837	-0.230865	0.176295	0.397649	-0.221354	7.66674	15.4632	9.21e-08	1.65e-06
Rps3a1	0.233917	0.945719	0.565456	-0.172398	0.434934	-0.607332	0.159141	0.0546705	0.104471	-0.33154	0.380263	-0.711803	4.83247	15.4514	9.28e-08	1.67e-06
Cyp4f18	3.57186	1.25639	1.6137	0.276613	0.958033	-0.68142	-1.68155	1.31534	-2.99689	1.95816	-0.357312	2.31547	1.20508	15.4261	9.45e-08	1.7e-06
Arhgef6	-0.305401	-0.486708	-0.0907967	-0.222568	-0.600799	0.378231	-0.00796351	-0.204888	0.196924	-0.214604	-0.395911	0.181307	7.41996	15.4164	9.52e-08	1.71e-06
Cx3cr1	-0.0300271	-0.56426	-0.44893	0.275624	-0.072326	0.34795	-0.143279	0.0430039	-0.186283	0.418903	-0.11533	0.534233	12.422	15.3886	9.71e-08	1.74e-06
Myo9b	0.725427	0.402307	0.557324	-0.229017	-0.0337433	-0.195274	-0.397121	0.121274	-0.518394	0.168104	-0.155017	0.323121	6.86949	15.3856	9.73e-08	1.74e-06
Pank3	-0.0974785	-0.0324861	0.335443	-0.556363	-1.20758	0.651218	-0.123442	-0.839653	0.716211	-0.432921	-0.367929	-0.0649924	5.51776	15.383	9.75e-08	1.74e-06
Cant1	0.468929	0.0647288	0.270892	-0.0549582	0.113254	-0.168212	-0.252995	0.319418	-0.572413	0.198037	-0.206163	0.4042	7.30966	15.3827	9.75e-08	1.74e-06
Abcc5	0.108361	-0.228766	-0.0526222	-0.0490736	-0.827051	0.777977	-0.210057	-0.650907	0.44085	0.160983	-0.176144	0.337127	7.31452	15.376	9.8e-08	1.75e-06
Trpc4	4.53483	3.67815	4.21759	0.599295	0.593597	0.00569831	0.282052	1.13303	-0.850979	0.317243	-0.539434	0.856677	-3.08047	15.3423	1e-07	1.79e-06
Adgrg1	-0.00860995	-0.665187	-0.348591	0.156175	-0.279299	0.435475	-0.183805	0.0372972	-0.221103	0.339981	-0.316597	0.656577	10.2064	15.3355	1.01e-07	1.79e-06
Cltc	0.201165	-0.00987044	0.398357	-0.378329	-0.774116	0.395787	-0.181137	-0.365889	0.184752	-0.197192	-0.408227	0.211035	9.68755	15.3092	1.03e-07	1.83e-06
Rnf138	-0.674373	-0.192975	-0.131207	-0.294745	-0.56985	0.275104	0.24842	-0.508082	0.756503	-0.543166	-0.0617676	-0.481398	5.26334	15.3031	1.03e-07	1.83e-06
Nlrp1c-ps	-1.06724	-1.08517	-0.284078	-0.6485	-1.54496	0.896457	0.134664	-0.743861	0.878525	-0.783164	-0.801097	0.0179324	4.33904	15.2994	1.03e-07	1.83e-06
Kctd12	-0.834923	-0.120951	-0.180553	-0.480994	-0.524812	0.0438178	0.173376	-0.584414	0.757789	-0.654369	0.0596022	-0.713972	7.82864	15.2835	1.05e-07	1.85e-06
Ano7	-0.556614	-0.216504	-0.304319	-0.204071	-0.77447	0.570399	0.0482241	-0.862285	0.910509	-0.252295	0.0878151	-0.34011	4.56221	15.2818	1.05e-07	1.85e-06
Irgm2	-0.114475	-0.765644	-0.358273	0.211434	-0.650187	0.861621	-0.032364	-0.242815	0.210451	0.243798	-0.407372	0.65117	6.85762	15.27	1.06e-07	1.87e-06
Tm9sf3	-0.0182593	0.137666	0.0927316	-0.110753	-0.340122	0.229369	0.000237445	-0.385056	0.385294	-0.110991	0.044934	-0.155925	8.99713	15.2504	1.07e-07	1.89e-06
Stx16	-0.491609	-0.504104	0.218163	-0.635454	-1.04256	0.407104	0.0743182	-0.320291	0.394609	-0.709772	-0.722267	0.0124945	5.64255	15.2459	1.07e-07	1.9e-06
Dap	0.582851	0.489682	0.156329	0.499186	0.894598	-0.395412	0.0726647	0.561245	-0.488581	0.426522	0.333353	0.0931687	4.84983	15.243	1.08e-07	1.9e-06
Elp5	0.465536	0.552239	0.0235078	0.35823	0.840214	-0.481984	-0.0837982	0.311483	-0.395281	0.442028	0.528731	-0.0867032	5.25517	15.234	1.08e-07	1.91e-06
Cbr2	6.65499	-0.728131	2.47779	2.99403	0.0980621	2.89597	-1.18317	3.30399	-4.48715	4.17719	-3.20592	7.38312	-0.118423	15.2328	1.08e-07	1.91e-06
Alas1	0.490726	0.0988936	-0.0443726	0.424703	0.491042	-0.0663391	-0.110396	0.347776	-0.458171	0.535099	0.143266	0.391832	7.24226	15.2306	1.09e-07	1.91e-06
Tlr2	0.357469	0.552745	0.237945	0.0101098	0.263452	-0.253342	-0.109414	-0.0513486	-0.0580656	0.119524	0.3148	-0.195276	8.12106	15.2248	1.09e-07	1.91e-06
Cenpe	2.1338	2.25151	2.58335	0.0226335	0.30002	-0.277387	0.472182	0.631866	-0.159684	-0.449548	-0.331846	-0.117703	1.81887	15.2246	1.09e-07	1.91e-06
Mpi	-0.344081	-0.438298	-0.313977	0.0799916	-0.199131	0.279123	0.110096	-0.0748103	0.184906	-0.030104	-0.124321	0.094217	6.81305	15.2203	1.09e-07	1.92e-06
Ccdc124	0.455625	0.0906551	-0.0412141	0.395597	0.794978	-0.399382	-0.101242	0.663109	-0.764351	0.496839	0.131869	0.36497	5.00659	15.212	1.1e-07	1.93e-06
Ptger3	-0.801411	-1.64574	-1.28669	0.555171	-0.560195	1.11537	0.0698914	-0.20115	0.271041	0.485279	-0.359046	0.844325	3.03083	15.2111	1.1e-07	1.93e-06
Synj2	0.890698	1.41142	1.16118	-0.376062	0.138043	-0.514104	-0.105576	-0.112194	0.00661805	-0.270486	0.250236	-0.520722	4.06142	15.2042	1.11e-07	1.93e-06
C1galt1	-0.712029	0.0701582	0.344299	-1.10478	-1.50337	0.398587	-0.0484531	-1.22923	1.18077	-1.05633	-0.27414	-0.782187	3.95198	15.1958	1.11e-07	1.94e-06
Emc4	0.154994	0.373724	0.391704	0.100391	0.497186	-0.396795	0.337101	0.515166	-0.178066	-0.23671	-0.0179804	-0.21873	5.38467	15.19	1.12e-07	1.95e-06
Msr1	2.05023	1.04214	2.81492	0.675214	-0.183125	0.858339	1.4399	1.58965	-0.149756	-0.764683	-1.77278	1.00809	1.75787	15.1844	1.12e-07	1.96e-06
Gng2	-0.382615	-0.343065	-0.238645	-0.12531	-0.452394	0.327084	0.0186596	-0.347974	0.366634	-0.14397	-0.10442	-0.0395497	7.10861	15.1768	1.13e-07	1.96e-06
Flot2	0.845309	0.390995	0.438654	-0.0028456	0.323107	-0.325952	-0.409501	0.370766	-0.780267	0.406655	-0.047659	0.454314	4.54696	15.171	1.13e-07	1.97e-06
Man1c1	0.46855	0.395429	0.346615	-0.0522081	0.16375	-0.215958	-0.174143	0.114935	-0.289078	0.121935	0.0488148	0.0731201	8.7518	15.1638	1.14e-07	1.98e-06
Abcb8	0.44389	0.469977	0.201444	0.188743	0.728166	-0.539422	-0.0537029	0.459633	-0.513336	0.242446	0.268532	-0.0260863	4.95996	15.1566	1.15e-07	1.99e-06
Mgea5	-0.443756	-0.498581	-0.0942378	-0.303477	-0.857495	0.554018	0.0460418	-0.453151	0.499193	-0.349518	-0.404344	0.0548251	6.68106	15.1094	1.19e-07	2.05e-06
Fam122a	0.227021	-0.233312	-0.311367	0.41546	0.625493	-0.210032	-0.122927	0.547437	-0.670364	0.538388	0.0780555	0.460332	5.11825	15.1036	1.19e-07	2.06e-06
Zkscan3	-0.568621	-0.118054	-0.0280942	-0.330958	-0.325081	-0.00587657	0.209569	-0.235121	0.44469	-0.540526	-0.0899599	-0.450566	6.6865	15.0986	1.19e-07	2.07e-06
Uqcrh	0.374727	0.977518	0.445299	0.000900538	0.556655	-0.555755	0.0714728	0.0244366	0.0470362	-0.0705722	0.532219	-0.602791	5.2841	15.0921	1.2e-07	2.07e-06
Itgb5	0.494476	0.288454	0.2339	0.0654539	0.248876	-0.183422	-0.195122	0.194322	-0.389445	0.260576	0.0545539	0.206022	11.592	15.0856	1.21e-07	2.08e-06
Abca9	0.0939795	-0.348159	0.106281	-0.22305	-0.832576	0.609526	-0.210748	-0.378135	0.167387	-0.0123019	-0.454441	0.442139	9.53021	15.0703	1.22e-07	2.1e-06
Smdt1	0.249307	0.631854	0.153294	0.209423	0.720753	-0.51133	0.113409	0.242193	-0.128783	0.0960135	0.47856	-0.382547	5.23971	15.0605	1.23e-07	2.11e-06
Pag1	-0.327382	-0.355101	0.15065	-0.665494	-0.975029	0.309534	-0.187462	-0.469278	0.281816	-0.478033	-0.505751	0.0277185	8.14679	15.0519	1.24e-07	2.13e-06
Phlda1	2.61851	5.35484	2.24474	-0.115415	0.996442	-1.11186	-0.489178	-2.11365	1.62447	0.373763	3.11009	-2.73633	-1.64754	15.0222	1.26e-07	2.17e-06
Cdc73	-0.576895	-0.0879397	-0.279491	-0.22298	-0.464907	0.241928	0.0744244	-0.656458	0.730883	-0.297404	0.191551	-0.488955	5.35932	15.012	1.27e-07	2.18e-06
Apc	-0.455844	-0.486851	0.0652351	-0.541928	-0.904427	0.3625	-0.0208485	-0.352341	0.331492	-0.521079	-0.552086	0.0310074	6.10357	14.9838	1.3e-07	2.22e-06
Picalm	-0.786122	-0.0712403	-0.0340567	-0.599282	-0.5263	-0.0729815	0.152784	-0.489117	0.6419	-0.752065	-0.0371836	-0.714882	8.14922	14.9832	1.3e-07	2.22e-06
Cass4	-0.246822	-0.979753	-0.639253	0.337622	-0.32837	0.665992	-0.0548088	0.0121301	-0.0669389	0.392431	-0.3405	0.732931	5.25548	14.9586	1.32e-07	2.26e-06
Dido1	0.14744	-0.64256	-0.321799	0.114692	-0.687536	0.802228	-0.354547	-0.366775	0.0122279	0.469239	-0.320761	0.79	6.49769	14.9548	1.33e-07	2.27e-06
Mcm2	1.71706	0.867644	0.761741	0.452255	0.46815	-0.0158957	-0.503061	0.362247	-0.865308	0.955315	0.105903	0.849412	4.40164	14.9346	1.35e-07	2.3e-06
Tmed7	-0.104989	-0.00519807	0.104342	-0.18566	-0.401604	0.215944	0.0236715	-0.292063	0.315735	-0.209331	-0.10954	-0.0997909	8.55656	14.9297	1.35e-07	2.3e-06
Ralgps2	-0.704553	-0.648041	-0.281461	-0.506691	-0.91766	0.410969	-0.0835989	-0.551081	0.467482	-0.423092	-0.366579	-0.056513	5.67832	14.9234	1.36e-07	2.31e-06
Cmtm8	-1.11812	-0.610545	-0.567665	-0.495876	-0.190432	-0.305444	0.0545818	-0.147552	0.202133	-0.550458	-0.0428801	-0.507578	4.23036	14.9019	1.38e-07	2.35e-06
Ptpra	0.288312	0.414273	0.342975	-0.105676	0.0663903	-0.172067	-0.051013	-0.00490745	-0.0461055	-0.0546633	0.0712977	-0.125961	8.72137	14.8993	1.38e-07	2.35e-06
Tonsl	0.124487	0.169484	-0.121697	0.223113	0.553816	-0.330704	-0.0230722	0.262634	-0.285707	0.246185	0.291182	-0.044997	7.25472	14.8882	1.39e-07	2.36e-06
Prkar1a	0.266107	0.344945	0.151773	0.0733568	0.212546	-0.139189	-0.0409777	0.0193739	-0.0603516	0.114335	0.193172	-0.0788373	8.90946	14.8873	1.39e-07	2.36e-06
Akap1	1.1064	0.943275	0.572292	0.00807787	0.0253264	-0.0172485	-0.526033	-0.345656	-0.180376	0.53411	0.370983	0.163128	4.32784	14.8644	1.42e-07	2.4e-06
2900026A02Rik	1.91035	1.17084	0.84171	0.0757183	-0.0162487	0.091967	-0.992923	-0.345374	-0.647549	1.06864	0.329125	0.739516	2.80267	14.8634	1.42e-07	2.4e-06
Kdm3b	-0.456162	-0.589723	-0.115792	-0.401471	-0.445927	0.0444555	-0.0611016	0.0280041	-0.0891058	-0.34037	-0.473931	0.133561	6.4693	14.8525	1.43e-07	2.42e-06
Hcar2	1.48636	2.00063	1.00579	0.17173	0.476092	-0.304361	-0.308841	-0.518743	0.209902	0.480571	0.994835	-0.514264	4.37479	14.8437	1.44e-07	2.43e-06
Tial1	-0.77569	-0.315576	-0.202356	-0.385834	-0.448559	0.0627241	0.187499	-0.335338	0.522838	-0.573334	-0.11322	-0.460114	5.9993	14.8308	1.45e-07	2.45e-06
Atp5o	0.227833	0.648556	0.00231487	0.314558	0.808874	-0.494316	0.0890398	0.162633	-0.0735929	0.225518	0.646241	-0.420723	5.40789	14.8302	1.45e-07	2.45e-06
2410015M20Rik	0.229837	0.901142	0.270024	0.0394453	0.687535	-0.64809	0.0796323	0.0564165	0.0232157	-0.0401869	0.631119	-0.671305	4.70151	14.8096	1.47e-07	2.48e-06
Pabpc1	0.370996	0.716804	0.604052	-0.256128	0.161428	-0.417556	-0.0230711	0.0486761	-0.0717472	-0.233057	0.112752	-0.345808	6.2124	14.8049	1.48e-07	2.49e-06
Ubc	0.155595	-0.315131	-0.241156	0.305638	0.302952	0.00268616	-0.0911132	0.376927	-0.46804	0.396751	-0.0739751	0.470726	8.68221	14.7983	1.49e-07	2.5e-06
Idh2	-0.0744915	-0.473428	-0.362046	0.259477	0.236518	0.0229585	-0.0280774	0.3479	-0.375978	0.287554	-0.111382	0.398936	7.77072	14.7879	1.5e-07	2.52e-06
Kdm7a	-0.480542	-0.591882	0.21368	-0.610474	-1.1404	0.529928	0.0837482	-0.334841	0.418589	-0.694222	-0.805562	0.111339	6.35768	14.7567	1.53e-07	2.57e-06
Tlr3	-0.271508	-0.390925	-0.120393	-0.0157559	-0.593696	0.57794	0.13536	-0.323164	0.458524	-0.151116	-0.270532	0.119416	7.23297	14.7554	1.53e-07	2.57e-06
Bola2	0.296119	0.449696	0.16174	0.164105	0.676014	-0.511909	0.029726	0.388058	-0.358332	0.134379	0.287956	-0.153577	4.64898	14.7522	1.54e-07	2.58e-06
Ndufb8	0.230365	0.71491	0.0946834	0.226938	0.680047	-0.453109	0.0912569	0.0598206	0.0314363	0.135681	0.620226	-0.484545	6.26421	14.7479	1.54e-07	2.58e-06
Pqlc2	0.285086	0.218605	0.55349	-0.0914901	0.140789	-0.232279	0.176914	0.475674	-0.29876	-0.268404	-0.334885	0.066481	5.41082	14.746	1.54e-07	2.58e-06
Trim47	0.317642	-0.273031	-0.33307	0.348435	0.570664	-0.22223	-0.302277	0.510625	-0.812903	0.650712	0.0600389	0.590673	6.35567	14.7152	1.58e-07	2.64e-06
Pip5k1c	0.728149	0.225087	0.231646	0.163097	0.23191	-0.0688134	-0.333407	0.238469	-0.571876	0.496503	-0.00655895	0.503062	7.47408	14.6929	1.6e-07	2.68e-06
Atp5d	0.152427	0.591612	0.146398	-0.055252	0.468895	-0.524147	-0.0612808	0.0236811	-0.0849619	0.00602875	0.445214	-0.439186	5.98533	14.6829	1.62e-07	2.7e-06
Gpr84	0.620357	0.842716	0.437598	0.142626	0.373749	-0.231122	-0.0401334	-0.0313693	-0.00876414	0.18276	0.405118	-0.222358	7.63978	14.6749	1.63e-07	2.71e-06
Pdk3	0.444369	0.892985	0.140948	0.228225	0.694339	-0.466113	-0.0751964	-0.0576984	-0.017498	0.303422	0.752037	-0.448615	4.79585	14.6669	1.64e-07	2.72e-06
Ptov1	0.227501	-0.128867	0.109642	-0.0830553	0.257478	-0.340534	-0.200915	0.495986	-0.696902	0.11786	-0.238508	0.356368	6.72389	14.6366	1.67e-07	2.78e-06
Prpf4b	-0.29099	-0.133137	-0.0943659	-0.179594	-0.638191	0.458597	0.0170305	-0.599419	0.61645	-0.196624	-0.0387715	-0.157853	6.57203	14.6175	1.7e-07	2.82e-06
Slc43a3	1.94807	1.24567	0.802924	0.470561	0.758485	-0.287924	-0.674585	0.315736	-0.990321	1.14515	0.442749	0.702398	2.84421	14.6172	1.7e-07	2.82e-06
Kpna6	-0.513682	-0.0592647	-0.252608	-0.580448	-0.691559	0.11111	-0.319374	-0.884902	0.565528	-0.261074	0.193343	-0.454417	4.55615	14.5701	1.76e-07	2.91e-06
Dctn3	0.166967	0.452536	0.0379976	0.187073	0.702154	-0.515082	0.058103	0.287616	-0.229513	0.12897	0.414538	-0.285569	5.28891	14.5612	1.77e-07	2.93e-06
Rnf187	0.149054	0.290899	0.00661329	0.115787	0.553165	-0.437378	-0.0266532	0.26888	-0.295533	0.142441	0.284286	-0.141845	7.31001	14.5458	1.79e-07	2.96e-06
Dad1	0.121802	0.53594	0.198659	0.0523727	0.506625	-0.454252	0.12923	0.169344	-0.0401143	-0.076857	0.337281	-0.414138	7.10331	14.545	1.79e-07	2.96e-06
Eef1b2	0.348093	0.723429	0.424954	-0.0295847	0.545263	-0.574848	0.0472763	0.246788	-0.199512	-0.076861	0.298475	-0.375336	5.59812	14.5304	1.81e-07	2.99e-06
Acaa2	0.152364	0.548741	0.13806	0.173201	0.755156	-0.581955	0.158897	0.344476	-0.185579	0.0143038	0.41068	-0.396376	5.08764	14.4991	1.85e-07	3.06e-06
Fam49b	-0.295028	-0.257271	-0.356148	0.148233	0.0209023	0.127331	0.0871125	-0.0779743	0.165087	0.0611203	0.0988766	-0.0377563	9.04543	14.4951	1.86e-07	3.06e-06
Slc1a5	1.16864	0.785468	0.90143	0.0822191	0.215011	-0.132792	-0.184995	0.330973	-0.515968	0.267215	-0.115962	0.383176	3.46715	14.4915	1.86e-07	3.07e-06
Gimap6	-0.800479	-0.666178	-0.610425	-0.180393	-0.22755	0.0471561	0.00966078	-0.171797	0.181458	-0.190054	-0.0557526	-0.134302	5.45706	14.484	1.87e-07	3.08e-06
Gnl1	0.557657	0.423701	0.187401	0.1431	0.570226	-0.427126	-0.227156	0.333926	-0.561082	0.370256	0.2363	0.133956	4.87192	14.4771	1.88e-07	3.09e-06
Tmem109	0.434776	0.122198	0.0915171	0.142538	0.220823	-0.0782851	-0.200721	0.190142	-0.390863	0.343259	0.0306809	0.312578	7.46746	14.4583	1.91e-07	3.13e-06
Acsl4	-0.314121	-0.121146	0.130231	-0.375698	-0.771206	0.395508	0.0686547	-0.519828	0.588483	-0.444353	-0.251377	-0.192975	6.21828	14.4557	1.91e-07	3.14e-06
Mid1	-1.28861	-3.04489	-0.445793	-1.10016	-3.63674	2.53657	-0.257349	-1.03764	0.780289	-0.842812	-2.5991	1.75629	0.250195	14.454	1.91e-07	3.14e-06
Sc5d	0.578376	0.976111	0.704951	-0.0880638	0.107147	-0.195211	0.0385114	-0.164013	0.202525	-0.126575	0.27116	-0.397736	4.82459	14.4387	1.94e-07	3.17e-06
Ranbp2	-0.0117979	-0.531314	0.243231	-0.604226	-1.32942	0.725191	-0.349197	-0.554872	0.205675	-0.255029	-0.774545	0.519516	5.98993	14.4283	1.95e-07	3.19e-06
Hook3	-0.373905	-0.188637	-0.0347683	-0.334499	-0.544847	0.210348	0.00463788	-0.390979	0.395616	-0.339137	-0.153868	-0.185268	6.73391	14.4279	1.95e-07	3.19e-06
Calcrl	-0.367273	-1.01193	-0.170892	-0.0684932	-1.23802	1.16952	0.127888	-0.396973	0.524861	-0.196381	-0.841043	0.644662	5.18783	14.4027	1.99e-07	3.25e-06
Gm15753	3.06525	1.72528	1.29611	0.57548	0.806592	-0.231112	-1.19365	0.377431	-1.57108	1.76913	0.429161	1.33997	0.138889	14.3923	2e-07	3.27e-06
Grap	-0.381782	-0.91255	-0.392562	0.0618446	-0.329412	0.391257	0.0510644	0.190576	-0.139511	0.0107802	-0.519988	0.530768	6.77405	14.372	2.03e-07	3.32e-06
Eprs	0.500473	0.321823	0.398094	0.011445	-0.0282806	0.0397256	-0.0909345	0.0479904	-0.138925	0.102379	-0.076271	0.17865	7.10195	14.3689	2.04e-07	3.32e-06
Zfp866	-0.624832	-0.474714	-0.332614	-0.210221	-0.469802	0.259581	0.0819967	-0.327702	0.409698	-0.292218	-0.1421	-0.150118	5.29804	14.3636	2.05e-07	3.33e-06
Zbtb26	-0.930202	-0.0180115	0.106742	-0.719177	-1.18449	0.465315	0.317767	-1.05974	1.37751	-1.03694	-0.124753	-0.912191	3.82775	14.3566	2.06e-07	3.35e-06
Rsrp1	0.0175994	-0.406231	-0.523592	0.578014	0.145259	0.432755	0.0368224	0.0278976	0.0089248	0.541192	0.117361	0.42383	11.0501	14.3448	2.08e-07	3.37e-06
Tubgcp5	-0.18386	-0.321613	0.0151502	-0.126965	-0.533739	0.406775	0.0720459	-0.196975	0.269021	-0.19901	-0.336764	0.137753	7.99623	14.3245	2.11e-07	3.42e-06
Ms4a6d	-0.128061	-0.542327	-0.625663	0.477967	0.132312	0.345655	-0.0196353	0.0489757	-0.068611	0.497602	0.0833363	0.414266	6.87114	14.318	2.12e-07	3.43e-06
AI607873	3.7305	3.08337	4.85871	0.416439	0.0587603	0.357679	1.54465	1.8341	-0.289448	-1.12821	-1.77534	0.647126	2.50345	14.3157	2.12e-07	3.44e-06
Clec1a	2.91415	2.66336	0.955568	0.883782	0.757936	0.125845	-1.0748	-0.949857	-0.124943	1.95858	1.70779	0.250788	1.35314	14.3117	2.13e-07	3.44e-06
Irf8	0.359961	0.268906	0.0970434	0.129314	0.393974	-0.26466	-0.133604	0.222112	-0.355715	0.262918	0.171862	0.0910555	9.68152	14.3092	2.13e-07	3.45e-06
Mtus1	-0.274882	-0.56594	-0.258316	-0.0272076	-0.299871	0.272663	-0.0106414	0.00775361	-0.0183951	-0.0165661	-0.307625	0.291058	8.96644	14.2887	2.16e-07	3.49e-06
Nme2	0.890501	0.838221	0.370871	0.313734	1.03267	-0.718935	-0.205896	0.565319	-0.771215	0.51963	0.46735	0.0522804	2.14385	14.2886	2.16e-07	3.49e-06
Aff1	-0.388817	-0.342624	-0.115471	-0.541579	-0.923317	0.381738	-0.268233	-0.696164	0.427931	-0.273346	-0.227153	-0.046193	5.92718	14.2776	2.18e-07	3.52e-06
Morc3	-0.256979	-0.398487	-0.118473	-0.0893979	-0.552481	0.463083	0.0491083	-0.272467	0.321575	-0.138506	-0.280014	0.141508	7.64127	14.2765	2.18e-07	3.52e-06
Trp53i11	-0.672738	-1.08149	-0.595072	-0.146491	-0.523206	0.376715	-0.0688252	-0.0367922	-0.032033	-0.0776659	-0.486414	0.408748	5.30765	14.2756	2.19e-07	3.52e-06
Dynlt1b	-2.07762	-0.238698	-0.960009	-0.890828	0.441091	-1.33192	0.226788	-0.280219	0.507008	-1.11762	0.72131	-1.83893	1.55891	14.2694	2.2e-07	3.53e-06
Ccng2	-0.366555	-0.472044	-0.320644	0.0137846	-0.18652	0.200304	0.0596955	-0.0351198	0.0948153	-0.045911	-0.1514	0.105489	8.40608	14.2639	2.2e-07	3.54e-06
Rnaseh2b	0.667587	0.764072	0.332122	0.17069	0.678847	-0.508157	-0.164774	0.246898	-0.411672	0.335464	0.431949	-0.0964846	4.1799	14.2534	2.22e-07	3.57e-06
1700020I14Rik	-0.423252	-0.195807	0.0874736	-0.572824	-0.893878	0.321054	-0.0620983	-0.610598	0.548499	-0.510725	-0.28328	-0.227445	6.16859	14.2331	2.26e-07	3.62e-06
Timeless	2.14165	1.36892	1.56983	0.507737	0.690468	-0.18273	-0.0640822	0.891378	-0.95546	0.57182	-0.20091	0.77273	2.17398	14.2305	2.26e-07	3.62e-06
Rbbp6	-0.305341	-0.314087	-0.124092	-0.278241	-0.564799	0.286557	-0.0969922	-0.374803	0.277811	-0.181249	-0.189995	0.00874635	5.96689	14.2304	2.26e-07	3.62e-06
Mgat5	-0.287516	-0.117099	-0.214749	-0.152509	-0.510339	0.357829	-0.0797421	-0.607989	0.528246	-0.0727672	0.0976499	-0.170417	5.84952	14.2117	2.29e-07	3.67e-06
Capn1	0.868302	1.00481	1.17188	-0.199656	0.243869	-0.443525	0.103924	0.41094	-0.307017	-0.30358	-0.167072	-0.136508	2.78629	14.1824	2.34e-07	3.74e-06
Rpl37a	0.386043	1.40666	0.882036	-0.340658	0.0870645	-0.427723	0.155334	-0.437559	0.592894	-0.495993	0.524624	-1.02062	4.03649	14.177	2.35e-07	3.76e-06
Arhgap12	-0.323317	-0.565121	-0.0220227	-0.0995658	-0.628865	0.5293	0.201729	-0.0857675	0.287496	-0.301294	-0.543098	0.241803	7.17046	14.1707	2.36e-07	3.77e-06
H2-Ob	0.227608	0.736922	0.265	0.0226687	0.300695	-0.278026	0.0600605	-0.171227	0.231287	-0.0373918	0.471922	-0.509314	6.39326	14.1608	2.38e-07	3.79e-06
Csrp1	1.39036	1.87404	2.0366	-0.185549	0.681518	-0.867067	0.460691	0.844078	-0.383387	-0.64624	-0.16256	-0.483679	1.02408	14.1543	2.39e-07	3.81e-06
Ywhag	-0.182354	0.0949716	-0.114518	-0.26064	-0.455777	0.195136	-0.192805	-0.665266	0.472462	-0.0678356	0.20949	-0.277325	6.39611	14.1451	2.41e-07	3.83e-06
Galnt4	-0.00816927	-0.395087	-0.18834	-0.0409246	-0.675264	0.63434	-0.221096	-0.468517	0.247421	0.180171	-0.206747	0.386918	6.53988	14.129	2.44e-07	3.88e-06
Gimap9	-0.772932	-0.61634	-0.892376	0.159715	0.1356	0.0241145	0.0402702	-0.140436	0.180706	0.119445	0.276036	-0.156592	4.20175	14.121	2.45e-07	3.9e-06
Jund	0.404829	0.415261	-0.283012	0.288189	0.902809	-0.614621	-0.399652	0.204537	-0.604189	0.687841	0.698272	-0.0104317	4.88434	14.1094	2.48e-07	3.93e-06
Rps11	0.14967	1.06096	0.541252	-0.16833	0.35157	-0.5199	0.223252	-0.168139	0.391392	-0.391582	0.51971	-0.911292	6.14268	14.0958	2.5e-07	3.96e-06
Nedd8	0.169412	0.592368	0.191479	0.148208	0.587541	-0.439334	0.170275	0.186652	-0.0163777	-0.0220671	0.400889	-0.422956	6.05952	14.0929	2.51e-07	3.97e-06
Zfp772	-0.594416	-0.431962	-1.29679	0.662197	0.744411	-0.0822136	-0.0401806	-0.120421	0.0802407	0.702378	0.864832	-0.162454	3.32705	14.0885	2.51e-07	3.98e-06
Rnf146	-0.295462	-0.403847	-0.316009	0.131849	-0.254922	0.386771	0.111302	-0.167084	0.278386	0.0205475	-0.0878377	0.108385	5.57881	14.0783	2.53e-07	4e-06
H2-DMb1	0.301548	0.199026	0.0243583	0.298354	0.509443	-0.211089	0.0211646	0.334775	-0.313611	0.27719	0.174668	0.102522	6.99193	14.0688	2.55e-07	4.03e-06
Hmgn3	-0.146025	1.22741	0.313292	-0.351676	0.726724	-1.0784	0.107641	-0.187396	0.295037	-0.459317	0.91412	-1.37344	4.0239	14.0662	2.56e-07	4.03e-06
Plod3	0.224785	0.0354472	0.0623643	-0.0111496	0.307436	-0.318585	-0.17357	0.334353	-0.507923	0.16242	-0.0269171	0.189337	8.21826	14.0637	2.56e-07	4.04e-06
Mrpl34	0.300904	0.334655	-0.0490441	0.267919	0.87381	-0.605891	-0.0820289	0.49011	-0.572139	0.349948	0.383699	-0.0337514	4.50596	14.0605	2.57e-07	4.04e-06
9930111J21Rik2	-0.0419934	-0.268091	0.230415	-0.320712	-0.980391	0.659678	-0.0483043	-0.481885	0.43358	-0.272408	-0.498506	0.226098	4.92115	14.0591	2.57e-07	4.04e-06
Tpcn1	0.323238	-0.502348	-0.341321	0.531615	0.533598	-0.00198257	-0.132944	0.694625	-0.827569	0.664559	-0.161027	0.825587	5.70254	14.0497	2.59e-07	4.07e-06
Ankrd13a	0.489042	0.214414	0.306103	0.0614655	0.166398	-0.104932	-0.121474	0.258087	-0.379561	0.18294	-0.0916888	0.274629	7.93646	14.045	2.6e-07	4.08e-06
Med12l	-0.354054	-0.396556	0.0941276	-0.234015	-0.73843	0.504416	0.214167	-0.247746	0.461913	-0.448181	-0.490684	0.0425025	6.67712	14.0362	2.62e-07	4.1e-06
5330438D12Rik	-0.694493	-0.22551	-0.384631	-0.148086	-0.352376	0.20429	0.161775	-0.511498	0.673273	-0.309861	0.159121	-0.468983	4.92589	14.0293	2.63e-07	4.12e-06
Tmem256	0.248744	1.15422	0.460469	-0.00176082	0.584318	-0.586079	0.209964	-0.109433	0.319397	-0.211725	0.693751	-0.905476	5.11968	14.0079	2.67e-07	4.18e-06
Zyg11b	0.0534518	-0.376296	-0.00244091	-0.270635	-1.17922	0.908588	-0.326527	-0.805368	0.47884	0.0558927	-0.373855	0.429748	5.82314	14.0041	2.68e-07	4.19e-06
Gm37168	1.43382	2.13793	1.19388	0.261858	0.592233	-0.330374	0.0219198	-0.35182	0.37374	0.239939	0.944053	-0.704114	1.67201	13.9971	2.69e-07	4.21e-06
Arhgap26	1.47499	1.27534	1.5922	-0.221611	-0.116222	-0.105389	-0.104398	0.200641	-0.305039	-0.117213	-0.316863	0.199651	3.0934	13.9964	2.7e-07	4.21e-06
Zfp758	-0.774667	-0.654913	-0.405819	-0.275947	-0.828979	0.553033	0.0929016	-0.579885	0.672786	-0.368848	-0.249094	-0.119754	4.56464	13.9907	2.71e-07	4.22e-06
Plekhh2	1.3075	1.53126	1.53899	-0.28347	0.0672707	-0.350741	-0.0519806	0.0749957	-0.126976	-0.23149	-0.00772499	-0.223765	3.80535	13.9703	2.75e-07	4.29e-06
Zbp1	2.9178	3.74653	2.56981	0.256201	0.331018	-0.0748163	-0.0917908	-0.845708	0.753917	0.347992	1.17673	-0.828733	1.74197	13.9682	2.75e-07	4.29e-06
Rc3h2	-0.257143	-0.329883	0.0402609	-0.356128	-0.958613	0.602485	-0.0587247	-0.588469	0.529745	-0.297404	-0.370144	0.0727402	5.25744	13.9514	2.79e-07	4.34e-06
Gm42602	-0.635678	-0.710165	-0.627072	0.348894	-0.353664	0.702558	0.357499	-0.270572	0.628072	-0.00860544	-0.0830922	0.0744867	4.09862	13.9435	2.81e-07	4.36e-06
Lag3	0.834201	0.718159	0.792811	-0.121195	-0.0882929	-0.0329023	-0.162585	-0.0136405	-0.148945	0.0413902	-0.0746524	0.116043	5.2721	13.928	2.84e-07	4.41e-06
Yipf7	3.46885	5.12931	4.65663	-0.905721	0.853273	-1.75899	0.282052	0.380592	-0.09854	-1.18777	0.472681	-1.66045	-3.32717	13.9199	2.86e-07	4.43e-06
Bzw2	0.0210868	-0.28305	-0.321184	0.247294	0.637821	-0.390527	-0.0949769	0.599687	-0.694664	0.342271	0.0381342	0.304137	4.67732	13.918	2.86e-07	4.43e-06
Tm6sf1	-0.445565	-0.326572	-0.283658	-0.0767261	-0.11302	0.0362939	0.0851816	-0.0701054	0.155287	-0.161908	-0.0429146	-0.118993	7.34913	13.9176	2.86e-07	4.43e-06
Ogdh	0.45753	0.344021	0.21597	0.0160717	0.257615	-0.241543	-0.225488	0.129564	-0.355052	0.241559	0.12805	0.113509	7.44058	13.8811	2.94e-07	4.55e-06
Gps2	0.116157	-0.197287	-0.165586	0.283732	0.537132	-0.2534	0.00198905	0.568833	-0.566844	0.281743	-0.0317017	0.313445	6.71056	13.8653	2.98e-07	4.6e-06
C1qbp	0.289155	0.346682	-0.059204	0.410101	0.741008	-0.330907	0.0617428	0.335122	-0.273379	0.348359	0.405886	-0.0575277	6.03185	13.8606	2.99e-07	4.62e-06
Ech1	-0.0499926	-0.0303849	-0.283663	0.277435	0.547286	-0.269851	0.0437653	0.294009	-0.250243	0.23367	0.253278	-0.0196077	6.90467	13.8557	3e-07	4.63e-06
Coa3	-0.0328155	0.471708	-0.0212619	0.177821	0.737149	-0.559328	0.189375	0.244179	-0.0548043	-0.0115536	0.49297	-0.504524	5.47889	13.8555	3e-07	4.63e-06
Rab7	0.172904	0.422748	0.0775613	0.0748416	0.367669	-0.292827	-0.0205015	0.0224822	-0.0429837	0.0953431	0.345186	-0.249843	7.39853	13.8537	3e-07	4.63e-06
Zfp644	-0.396661	-0.372064	-0.277381	-0.196719	-0.332661	0.135942	-0.0774388	-0.237978	0.160539	-0.11928	-0.0946826	-0.0245974	6.37048	13.8097	3.11e-07	4.78e-06
Ids	-0.247142	-0.143555	0.406149	-0.58375	-1.1768	0.593054	0.0695414	-0.6271	0.696641	-0.653291	-0.549704	-0.103587	6.4561	13.7979	3.14e-07	4.82e-06
Tnpo1	-0.36027	-0.22201	0.015353	-0.577742	-0.960678	0.382936	-0.202119	-0.723315	0.521197	-0.375623	-0.237363	-0.13826	6.10282	13.7971	3.14e-07	4.82e-06
Tnip2	0.366806	0.192396	0.156896	0.105717	0.366105	-0.260388	-0.104192	0.330606	-0.434798	0.209909	0.0355	0.174409	6.55026	13.7798	3.18e-07	4.88e-06
Bola3	0.450617	0.857579	0.227777	0.157	0.839453	-0.682453	-0.0658403	0.209651	-0.275491	0.22284	0.629802	-0.406962	3.09894	13.7731	3.2e-07	4.9e-06
Asl	0.201595	0.211046	0.228308	0.0165815	0.564851	-0.54827	0.0432943	0.582113	-0.538819	-0.0267128	-0.0172621	-0.00945066	5.25727	13.7692	3.2e-07	4.91e-06
Frmd4b	-0.0491429	-0.426606	0.0348024	-0.0734239	-0.579514	0.50609	0.0105214	-0.118105	0.128627	-0.0839453	-0.461409	0.377464	8.52954	13.7669	3.21e-07	4.92e-06
Cox7a2	0.149428	0.868836	0.303156	0.167761	0.64073	-0.472969	0.321488	0.0750494	0.246439	-0.153728	0.56568	-0.719408	5.70563	13.7586	3.23e-07	4.94e-06
Aff4	-0.20326	-0.114174	0.0549436	-0.551915	-0.871326	0.319411	-0.293711	-0.702208	0.408497	-0.258204	-0.169118	-0.0890861	6.16635	13.7421	3.27e-07	5e-06
Abcf2	0.40609	0.393275	0.365318	-0.0188511	0.353036	-0.371887	-0.0596238	0.325079	-0.384702	0.0407727	0.0279574	0.0128153	6.38215	13.7405	3.28e-07	5e-06
Wapl	-0.482521	-0.176692	0.0587095	-0.463655	-0.68562	0.221965	0.0775754	-0.450218	0.527794	-0.54123	-0.235401	-0.305829	6.39644	13.7308	3.3e-07	5.04e-06
Nab2	0.485928	0.967947	0.442785	-0.115332	0.403816	-0.519148	-0.158475	-0.121346	-0.0371289	0.0431429	0.525162	-0.482019	4.45342	13.7272	3.31e-07	5.04e-06
Spic	4.67894	-0.318269	2.10168	2.23437	-2.66429	4.89866	-0.342885	-0.244345	-0.09854	2.57726	-2.41994	4.9972	-4.45419	13.7125	3.35e-07	5.1e-06
Galk1	0.645012	0.61372	0.296481	0.0818693	0.660821	-0.578952	-0.266661	0.343582	-0.610243	0.34853	0.317239	0.0312913	4.35957	13.6971	3.39e-07	5.15e-06
Camk2n1	-1.11332	-0.925702	-0.984263	-0.142785	-0.199903	0.0571185	-0.0137278	-0.258464	0.244736	-0.129057	0.0585611	-0.187618	3.797	13.6963	3.39e-07	5.15e-06
Ndufa9	-0.0662765	0.216765	-0.183199	0.215875	0.604561	-0.388686	0.0989531	0.204598	-0.105645	0.116922	0.399963	-0.283041	7.13456	13.6947	3.39e-07	5.15e-06
Mcm5	1.82577	0.411646	1.3792	0.0891805	-0.379056	0.468237	-0.357386	0.588496	-0.945883	0.446567	-0.967553	1.41412	4.06299	13.671	3.46e-07	5.24e-06
Hsd17b10	-0.0237009	0.580364	-0.0668395	0.249037	0.924643	-0.675607	0.205898	0.27744	-0.0715419	0.0431386	0.647203	-0.604065	4.93565	13.6365	3.55e-07	5.38e-06
Ric3	-0.819004	-0.475672	-0.0716715	-0.754439	-1.20579	0.451352	-0.00710643	-0.80179	0.794684	-0.747332	-0.404	-0.343332	4.75657	13.6317	3.56e-07	5.4e-06
E2f1	1.85242	1.42741	1.57611	0.0322462	0.27311	-0.240864	-0.244065	0.421814	-0.665879	0.276312	-0.148704	0.425016	2.28163	13.6302	3.57e-07	5.4e-06
Timm50	0.341931	0.0585638	-0.0708059	0.3046	0.523874	-0.219274	-0.108137	0.394504	-0.502641	0.412737	0.12937	0.283368	5.80609	13.6254	3.58e-07	5.41e-06
Pygl	0.530744	0.9808	0.471282	-0.219724	0.417336	-0.637061	-0.279187	-0.0921823	-0.187005	0.0594626	0.509519	-0.450056	4.11709	13.6097	3.62e-07	5.47e-06
Gm13479	-1.4606	-1.03004	0.277693	-1.00909	-1.26235	0.253255	0.729201	0.0453869	0.683815	-1.73829	-1.30773	-0.43056	3.02556	13.6039	3.64e-07	5.49e-06
Fam195a	0.334922	0.564659	-0.238189	0.467723	1.07559	-0.607868	-0.105387	0.272743	-0.378131	0.573111	0.802848	-0.229737	3.12551	13.5887	3.68e-07	5.55e-06
Rab1b	0.196195	0.26057	0.0191822	0.0698701	0.446606	-0.376736	-0.107142	0.205218	-0.31236	0.177012	0.241388	-0.0643758	6.99585	13.5852	3.69e-07	5.56e-06
Fam46c	0.285105	0.744428	0.580517	-0.314076	-0.25068	-0.0633967	-0.0186644	-0.41459	0.395926	-0.295412	0.163911	-0.459323	7.9153	13.5821	3.7e-07	5.57e-06
Card6	-0.420289	-0.913847	-0.371401	-0.0627659	-0.849399	0.786633	-0.013878	-0.306953	0.293075	-0.0488879	-0.542446	0.493558	5.42069	13.5687	3.74e-07	5.62e-06
Eya4	0.183447	0.279157	0.182578	-0.363831	-1.00088	0.637051	-0.3647	-1.09746	0.732761	0.000869082	0.0965791	-0.09571	4.39412	13.5637	3.75e-07	5.64e-06
Zfp229	-0.420641	-1.16819	-0.166454	0.0503995	-1.33111	1.38151	0.304587	-0.32937	0.633957	-0.254187	-1.00174	0.747551	3.18786	13.5621	3.76e-07	5.64e-06
Zeb2	-0.553702	-0.383657	-0.113096	-0.31717	-0.455316	0.138146	0.123436	-0.184754	0.308191	-0.440606	-0.270561	-0.170045	7.88147	13.5455	3.81e-07	5.71e-06
Fcer1g	0.112785	0.698515	0.330354	-0.0252014	0.388829	-0.414031	0.192367	0.0206688	0.171699	-0.217569	0.368161	-0.585729	9.95697	13.5453	3.81e-07	5.71e-06
Slc3a2	0.274197	-0.0742104	-0.154358	0.310191	0.414811	-0.10462	-0.118364	0.334664	-0.453028	0.428555	0.0801471	0.348408	9.25107	13.5438	3.81e-07	5.71e-06
Nol4l	-0.21721	-0.311275	0.0527649	-0.337988	-0.813735	0.475747	-0.068013	-0.449696	0.381683	-0.269975	-0.36404	0.0940646	4.99439	13.5272	3.86e-07	5.78e-06
Sdhd	0.135622	0.253037	0.00143161	0.198414	0.527751	-0.329337	0.0642235	0.276146	-0.211922	0.134191	0.251605	-0.117415	6.81783	13.5157	3.9e-07	5.82e-06
Paip1	-0.886872	0.015343	-0.233957	-0.846722	-0.76551	-0.081212	-0.193807	-1.01481	0.821003	-0.652915	0.2493	-0.902215	3.36067	13.507	3.92e-07	5.86e-06
Nagpa	0.465914	0.113777	0.146883	0.169385	0.335446	-0.16606	-0.149645	0.368552	-0.518197	0.31903	-0.0331067	0.352137	7.71827	13.5014	3.94e-07	5.88e-06
Gm17039	-2.1426	-2.51391	1.56441	-2.10068	-4.53269	2.43201	1.60632	-0.454376	2.0607	-3.70701	-4.07832	0.371308	-0.866238	13.4897	3.97e-07	5.92e-06
Mien1	0.335493	0.6802	0.123588	0.29548	0.817957	-0.522476	0.0835759	0.261344	-0.177769	0.211904	0.556612	-0.344708	4.77853	13.4892	3.98e-07	5.92e-06
Canx	-0.0884043	0.139654	0.195984	-0.234318	-0.382976	0.148657	0.0500698	-0.326646	0.376716	-0.284388	-0.0563297	-0.228058	9.59623	13.4685	4.04e-07	6.02e-06
Prpf38b	-0.337074	-0.334329	-0.0226248	-0.280655	-0.526634	0.245979	0.0337948	-0.214929	0.248724	-0.314449	-0.311704	-0.00274501	6.98875	13.4497	4.1e-07	6.1e-06
Gbp7	-0.153877	-0.837186	-0.413043	0.269765	-0.532984	0.802749	0.0105992	-0.10884	0.119439	0.259166	-0.424144	0.68331	6.37718	13.4471	4.11e-07	6.1e-06
Napsa	5.90809	4.87485	1.42935	5.48144	3.8261	1.65535	1.0027	0.380592	0.622111	4.47874	3.4455	1.03324	-3.51255	13.4471	4.11e-07	6.1e-06
Gm15726	-1.84034	-2.88778	-0.952877	-0.837592	-3.31736	2.47977	0.0498761	-1.38246	1.43234	-0.887468	-1.9349	1.04743	-1.21651	13.4431	4.12e-07	6.11e-06
Ndufs8	0.0608184	0.346689	-0.149382	0.192895	0.717919	-0.525023	-0.0173052	0.221848	-0.239153	0.210201	0.496071	-0.28587	6.45197	13.4381	4.14e-07	6.13e-06
Dhx15	-0.0684731	-0.167815	0.0728128	-0.14987	-0.654266	0.504397	-0.00858377	-0.413638	0.405054	-0.141286	-0.240628	0.0993422	6.85317	13.4354	4.15e-07	6.14e-06
Ap2s1	0.0777331	0.456346	0.257451	-0.05768	0.525053	-0.582733	0.122038	0.326158	-0.20412	-0.179718	0.198896	-0.378613	5.63144	13.422	4.19e-07	6.2e-06
Upk1b	-0.433949	-0.499463	-0.578674	0.246394	-0.130422	0.376816	0.101669	-0.209633	0.311303	0.144725	0.0792118	0.0655131	7.36669	13.4207	4.19e-07	6.2e-06
Rnf139	-0.312755	-0.384369	-0.306538	0.0228192	-0.225996	0.248815	0.029036	-0.148166	0.177202	-0.00621683	-0.0778301	0.0716132	7.23037	13.41	4.23e-07	6.25e-06
Atp5e	0.380446	1.00529	0.380753	0.172502	0.741025	-0.568523	0.172809	0.116488	0.0563212	-0.000306668	0.624538	-0.624844	5.44996	13.4001	4.26e-07	6.29e-06
Aco2	0.43391	0.250546	0.192487	0.0444644	0.361213	-0.316749	-0.196959	0.303154	-0.500113	0.241424	0.0580592	0.183364	6.91473	13.3997	4.26e-07	6.29e-06
Stil	1.29897	0.40107	4.81921	-0.230702	-1.14947	0.918767	3.28954	3.26867	0.0208664	-3.52024	-4.41814	0.8979	0.324699	13.3953	4.28e-07	6.3e-06
Plp2	2.82281	3.53961	2.7969	-0.195855	1.02972	-1.22558	-0.221761	0.28702	-0.508781	0.0259059	0.742704	-0.716798	-2.58931	13.3906	4.29e-07	6.32e-06
Cd209b	7.04703	1.43766	3.83175	3.49734	-1.18548	4.68282	0.282052	1.20861	-0.926556	3.21529	-2.39409	5.60937	-3.59772	13.3862	4.31e-07	6.34e-06
Slc12a6	-0.183826	-0.506576	0.0603401	-0.371186	-0.85396	0.482774	-0.12702	-0.287045	0.160025	-0.244166	-0.566916	0.32275	6.87961	13.3729	4.35e-07	6.4e-06
Tnfaip8l2	-0.129505	-0.0737702	-0.346023	0.164019	0.459524	-0.295505	-0.0524989	0.187271	-0.23977	0.216518	0.272253	-0.0557351	8.01357	13.3652	4.38e-07	6.43e-06
Gcnt1	-0.230629	-0.423666	-0.110564	-0.14855	-0.76068	0.61213	-0.0284843	-0.447578	0.419093	-0.120066	-0.313103	0.193037	8.2727	13.3592	4.4e-07	6.45e-06
Ndufa7	0.299951	0.798864	0.277206	0.0460829	0.560752	-0.514669	0.0233379	0.0390941	-0.0157562	0.022745	0.521658	-0.498913	5.41602	13.3544	4.42e-07	6.47e-06
Snn	-0.522672	-0.646181	-0.402086	-0.239176	-0.544723	0.305547	-0.118589	-0.300628	0.182039	-0.120586	-0.244095	0.123509	6.89952	13.3512	4.43e-07	6.48e-06
Cflar	-0.342172	-0.422598	-0.0382631	-0.266427	-0.562874	0.296447	0.0374824	-0.178539	0.216022	-0.303909	-0.384335	0.0804256	6.94562	13.344	4.45e-07	6.51e-06
Ifi44	5.27098	5.6815	5.31846	0.252887	0.248493	0.0043941	0.300361	-0.114555	0.414916	-0.0474741	0.363048	-0.410522	-1.71559	13.3418	4.46e-07	6.52e-06
Pkmyt1	1.34522	0.746673	1.82404	-0.214864	-0.0143931	-0.200471	0.26395	1.06297	-0.799022	-0.478814	-1.07736	0.598551	1.72352	13.296	4.62e-07	6.74e-06
Plin3	0.77198	0.738304	0.402142	0.369004	0.801785	-0.432781	-0.000835149	0.465622	-0.466457	0.369839	0.336163	0.0336762	4.86618	13.2959	4.62e-07	6.74e-06
Cnpy2	0.146238	0.387132	0.0665379	0.193124	0.508745	-0.315621	0.113423	0.188151	-0.0747274	0.0797002	0.320594	-0.240894	6.98409	13.2957	4.62e-07	6.74e-06
Zbtb7a	0.181152	-0.499859	-0.302018	0.191226	0.249912	-0.0586861	-0.291944	0.447753	-0.739697	0.48317	-0.197841	0.681011	6.34224	13.2907	4.64e-07	6.76e-06
Vegfb	0.292926	0.491229	0.439349	-0.241625	0.274893	-0.516519	-0.0952027	0.223013	-0.318216	-0.146422	0.0518806	-0.198303	5.16926	13.2787	4.68e-07	6.82e-06
Psmb10	0.189962	0.0628702	-0.177996	0.306723	0.688195	-0.381472	-0.061235	0.447329	-0.508564	0.367958	0.240866	0.127092	6.54701	13.2644	4.74e-07	6.89e-06
Creb3	0.076101	-0.17384	-0.202	0.336051	0.487422	-0.151371	0.0579497	0.459261	-0.401312	0.278101	0.0281604	0.249941	6.9967	13.2571	4.76e-07	6.93e-06
Susd1	1.24931	1.20906	1.08555	-0.63565	-0.652086	0.0164359	-0.799407	-0.775591	-0.0238162	0.163757	0.123505	0.0402521	2.36214	13.2543	4.78e-07	6.93e-06
Gdi1	-0.264553	-0.284367	-0.222147	0.0363869	-0.221238	0.257625	0.0787923	-0.159019	0.237812	-0.0424054	-0.062219	0.0198136	8.43258	13.2541	4.78e-07	6.93e-06
Pigs	0.788036	0.397375	0.296053	0.196346	0.148972	0.0473745	-0.295636	0.0476508	-0.343287	0.491982	0.101321	0.390661	6.0698	13.2509	4.79e-07	6.94e-06
St5	0.711763	0.206787	0.363625	0.0332209	0.021068	0.0121529	-0.314917	0.177906	-0.492823	0.348138	-0.156838	0.504976	6.01988	13.2456	4.81e-07	6.97e-06
Lats1	-0.544184	-0.373239	0.0956675	-0.749857	-1.2463	0.496441	-0.110005	-0.777391	0.667386	-0.639851	-0.468907	-0.170945	4.6089	13.2413	4.82e-07	6.98e-06
Kif20a	1.81093	1.22534	1.30824	1.05283	0.786272	0.266561	0.550137	0.86917	-0.319032	0.502696	-0.0828974	0.585593	2.21609	13.2398	4.83e-07	6.98e-06
Insig1	1.33579	1.23062	1.22933	0.0582982	-0.212897	0.271195	-0.0481608	-0.214188	0.166027	0.106459	0.00129048	0.105168	2.7297	13.235	4.85e-07	7.01e-06
Tcf7l2	-0.604109	-0.543131	-0.183298	-0.197368	-0.298224	0.100856	0.223444	0.0616092	0.161835	-0.420812	-0.359833	-0.0609783	5.87917	13.229	4.87e-07	7.03e-06
Tmem189	0.430832	0.442641	0.260692	-0.00284342	0.262776	-0.26562	-0.172983	0.0808276	-0.253811	0.17014	0.181949	-0.0118093	5.76542	13.2242	4.89e-07	7.05e-06
Mrpl2	0.276015	0.241009	-0.051721	0.254752	0.613344	-0.358592	-0.0729838	0.320614	-0.393598	0.327736	0.29273	0.0350059	4.91368	13.2152	4.92e-07	7.1e-06
Abcd2	0.542756	0.39765	0.459559	0.0405426	-0.136982	0.177525	-0.0426544	-0.0750729	0.0324186	0.0831969	-0.0619095	0.145106	7.77022	13.2011	4.98e-07	7.17e-06
Mydgf	0.265443	0.341501	0.231163	0.0614001	0.348635	-0.287235	0.02712	0.238297	-0.211177	0.0342801	0.110338	-0.0760578	6.39596	13.1986	4.99e-07	7.18e-06
Spns1	0.325858	0.00538617	0.188996	-0.0587539	0.239561	-0.298315	-0.195616	0.423171	-0.618787	0.136862	-0.18361	0.320472	6.86385	13.1838	5.05e-07	7.26e-06
Psmc5	-0.0439776	0.125941	-0.189015	0.234104	0.599335	-0.36523	0.089067	0.284379	-0.195312	0.145037	0.314956	-0.169918	7.10234	13.1803	5.06e-07	7.27e-06
Gna15	-0.0616471	-0.592257	-0.442066	0.277318	0.144955	0.132363	-0.1031	0.295146	-0.398246	0.380419	-0.150191	0.530609	8.74743	13.1664	5.12e-07	7.33e-06
Tmem8c	-0.992229	-0.658292	-0.47	-0.413425	-0.0816234	-0.331802	0.108804	0.106668	0.00213574	-0.522229	-0.188292	-0.333938	4.66018	13.1664	5.12e-07	7.33e-06
Smad3	0.0416973	-0.353146	-0.142777	-0.231033	-0.751314	0.520282	-0.415507	-0.540946	0.125438	0.184475	-0.210369	0.394843	6.63864	13.1664	5.12e-07	7.33e-06
Scamp1	-0.0817587	-0.211016	-0.0951647	0.0139852	-0.440712	0.454698	0.000579171	-0.324861	0.325441	0.013406	-0.115851	0.129257	7.36515	13.159	5.15e-07	7.37e-06
Siah1a	-0.283343	-0.347548	-0.579518	0.252567	-0.0614628	0.31403	-0.0436074	-0.293432	0.249825	0.296175	0.231969	0.0642055	5.15294	13.1542	5.17e-07	7.39e-06
Etv4	4.38677	2.99111	3.94631	-0.250673	-0.141035	-0.109638	-0.691138	0.81416	-1.5053	0.440465	-0.955196	1.39566	-1.93126	13.1368	5.24e-07	7.49e-06
Dock4	-0.083485	-0.616445	-0.0256511	-0.190992	-0.853339	0.662348	-0.133158	-0.262546	0.129388	-0.0578339	-0.590794	0.53296	7.75935	13.1338	5.25e-07	7.5e-06
Rnaseh2c	0.264823	0.266751	0.0941762	0.147571	0.691073	-0.543503	-0.0230757	0.518499	-0.541575	0.170647	0.172575	-0.00192811	4.76409	13.1312	5.26e-07	7.51e-06
Nlrc5	1.9079	0.834453	2.06208	-0.107104	-0.583817	0.476713	0.0470756	0.643813	-0.596738	-0.15418	-1.22763	1.07345	3.27948	13.128	5.27e-07	7.52e-06
Polr2g	0.156699	0.40865	-0.0436046	0.315577	0.661981	-0.346403	0.115274	0.209725	-0.0944519	0.200304	0.452255	-0.251951	5.80667	13.1262	5.28e-07	7.52e-06
Fam98a	-0.29531	-0.674729	-0.00148719	-0.331835	-0.841265	0.50943	-0.0380124	-0.168023	0.130011	-0.293822	-0.673241	0.379419	4.51422	13.126	5.28e-07	7.52e-06
Rpl26	0.250107	1.015	0.523176	-0.0327624	0.622882	-0.655645	0.240306	0.131055	0.109251	-0.273068	0.491827	-0.764895	4.38873	13.1179	5.32e-07	7.56e-06
Map1lc3b	0.287902	0.353038	0.139492	0.146315	0.414288	-0.267973	-0.00209454	0.200742	-0.202836	0.14841	0.213546	-0.0651365	6.95336	13.1175	5.32e-07	7.56e-06
Ruvbl2	0.317049	0.0700567	-0.105993	0.261129	0.645041	-0.383912	-0.161913	0.468991	-0.630904	0.423042	0.17605	0.246992	5.22382	13.0863	5.45e-07	7.74e-06
Selplg	-0.0118697	-0.302699	-0.245183	0.191429	0.249694	-0.0582653	-0.0418846	0.30721	-0.349095	0.233313	-0.0575161	0.290829	12.6598	13.0751	5.5e-07	7.8e-06
Crk	-0.336259	-0.113352	-0.118941	-0.278909	-0.445555	0.166647	-0.0615906	-0.451144	0.389554	-0.217318	0.00558881	-0.222907	7.20873	13.073	5.51e-07	7.81e-06
Zfp329	-0.622234	-0.586349	-0.0473159	-0.419765	-1.01535	0.59558	0.155153	-0.476313	0.631466	-0.574918	-0.539033	-0.0358856	4.88462	13.0682	5.53e-07	7.83e-06
Syncrip	-0.322887	-0.0585731	0.0220202	-0.180128	-0.528145	0.348017	0.164779	-0.447552	0.612331	-0.344907	-0.0805933	-0.264314	5.67317	13.0653	5.54e-07	7.84e-06
Cuedc2	0.399177	0.395983	0.0232259	0.205637	0.602671	-0.397034	-0.170314	0.229914	-0.400228	0.375951	0.372757	0.00319363	6.03221	13.0615	5.56e-07	7.86e-06
Celf2	-0.384603	-0.31804	-0.0669067	-0.12472	-0.198182	0.0734623	0.192976	0.0529509	0.140025	-0.317696	-0.251133	-0.0665629	8.21871	13.0598	5.57e-07	7.86e-06
Lyn	-0.178677	-0.28067	-0.192981	0.013584	-0.162386	0.17597	-0.000720024	-0.0746971	0.0739771	0.014304	-0.087689	0.101993	9.52838	13.052	5.6e-07	7.91e-06
Adam10	-0.0144696	-0.311541	0.0873559	-0.143904	-0.631261	0.487357	-0.0420786	-0.232364	0.190285	-0.101826	-0.398897	0.297071	8.92345	13.044	5.64e-07	7.95e-06
1810013L24Rik	-0.820417	-0.250841	-0.35878	-0.482101	-0.603476	0.121374	-0.0204647	-0.711414	0.69095	-0.461636	0.107939	-0.569575	5.52337	13.0407	5.65e-07	7.96e-06
Gm8995	0.521447	0.857224	0.696127	-0.400923	-0.658435	0.257512	-0.226243	-0.819533	0.59329	-0.17468	0.161097	-0.335778	6.12905	13.0393	5.66e-07	7.97e-06
Rps20	0.38618	1.14518	0.581877	-0.0155879	0.548613	-0.564201	0.180109	-0.0146867	0.194796	-0.195697	0.5633	-0.758997	4.29789	13.034	5.68e-07	7.98e-06
Sox4	0.411475	-0.634794	-0.2305	0.424704	0.370426	0.0542781	-0.217271	0.77472	-0.991991	0.641976	-0.404294	1.04627	7.01215	13.0336	5.68e-07	7.98e-06
Nek9	-0.262049	-0.132928	-0.00727976	-0.434911	-0.691131	0.256219	-0.180142	-0.565482	0.38534	-0.25477	-0.125648	-0.129121	5.46671	13.0334	5.68e-07	7.98e-06
Lrrc3	-0.198824	-0.450655	-0.142402	-0.206698	-0.389126	0.182428	-0.150275	-0.0808724	-0.0694027	-0.0564225	-0.308253	0.251831	8.57378	13.0319	5.69e-07	7.99e-06
Oas3	6.40355	4.22611	5.30469	0.84735	-0.154796	1.00215	-0.251501	0.923786	-1.17529	1.09885	-1.07858	2.17743	-1.83142	13.0255	5.72e-07	8.02e-06
Cops7a	0.353505	0.229869	-0.00179015	0.217259	0.514872	-0.297613	-0.138036	0.283213	-0.421249	0.355295	0.231659	0.123637	6.55515	13.0244	5.72e-07	8.02e-06
Grina	0.181298	0.440463	0.216909	-0.179639	0.175374	-0.355014	-0.144029	-0.0481801	-0.0958484	-0.0356107	0.223554	-0.259165	7.79141	13.0213	5.74e-07	8.04e-06
Slc4a7	-0.418851	-0.250973	0.0719927	-0.550033	-0.93299	0.382957	-0.0591896	-0.610025	0.550835	-0.490843	-0.322965	-0.167878	6.35203	13.0197	5.74e-07	8.04e-06
Psmc4	0.0156695	0.0387292	-0.199017	0.186564	0.538487	-0.351923	-0.0281232	0.30074	-0.328864	0.214687	0.237747	-0.0230597	6.8043	13.0177	5.75e-07	8.04e-06
Chst3	2.78715	5.47972	6.13102	-3.4097	0.0651508	-3.47485	-0.0658289	0.71645	-0.782278	-3.34387	-0.651299	-2.69257	-2.61189	13.0174	5.76e-07	8.04e-06
Spg21	0.262635	0.291471	-0.00902095	0.295599	0.534096	-0.238497	0.0239433	0.233604	-0.209661	0.271656	0.300492	-0.0288359	6.55346	13.0157	5.76e-07	8.05e-06
Hck	-0.0724965	-0.360499	-0.362357	0.200967	0.177435	0.0235327	-0.0888931	0.175577	-0.26447	0.28986	0.00185754	0.288003	8.26526	12.9937	5.86e-07	8.17e-06
Tmem106c	0.350995	0.43823	-0.00526383	0.244714	0.637734	-0.39302	-0.111545	0.19424	-0.305785	0.356259	0.443494	-0.087235	6.00248	12.9935	5.87e-07	8.17e-06
Fgf1	2.02279	2.1392	1.19585	-0.0198155	0.0802741	-0.10009	-0.84676	-0.86308	0.0163194	0.826945	0.943354	-0.116409	2.08704	12.9888	5.89e-07	8.2e-06
Asb2	-0.164708	-0.821044	-0.603656	0.293432	-0.083299	0.376731	-0.145515	0.13409	-0.279605	0.438947	-0.217389	0.656336	6.44159	12.9869	5.9e-07	8.2e-06
Slc45a3	6.41226	2.64985	4.24355	0.866085	1.12512	-0.259035	-1.30262	2.71882	-4.02144	2.1687	-1.5937	3.7624	-0.998057	12.9751	5.95e-07	8.28e-06
Tmem97	0.543181	0.604594	0.0438614	0.445095	0.950398	-0.505303	-0.0542244	0.389665	-0.44389	0.499319	0.560733	-0.0614133	3.412	12.9722	5.97e-07	8.29e-06
Enpp1	1.03819	0.879431	0.667043	0.173347	0.256809	-0.0834625	-0.197797	0.0444214	-0.242218	0.371143	0.212388	0.158755	4.3125	12.9711	5.97e-07	8.29e-06
Chst7	-0.0457508	-0.9153	-0.387882	0.23819	0.00840486	0.229785	-0.103942	0.535823	-0.639764	0.342132	-0.527418	0.86955	6.60618	12.9689	5.98e-07	8.29e-06
Fmr1	-0.317843	0.0991754	-0.0228748	-0.322015	-0.623037	0.301021	-0.0270473	-0.745087	0.71804	-0.294968	0.12205	-0.417018	5.83102	12.9684	5.98e-07	8.29e-06
Abcb1b	0.485032	0.345578	0.647977	-0.166546	-0.420131	0.253585	-0.00360081	-0.117732	0.114132	-0.162945	-0.302399	0.139454	5.24634	12.9551	6.05e-07	8.37e-06
Mcl1	-0.340544	-0.131601	-0.164043	-0.200604	-0.303448	0.102844	-0.0241028	-0.335889	0.311787	-0.176501	0.0324416	-0.208943	8.60077	12.9519	6.06e-07	8.39e-06
Rel	-0.73473	-0.466318	-0.392606	-0.426946	-0.673622	0.246676	-0.0848219	-0.59991	0.515088	-0.342124	-0.0737118	-0.268412	6.07177	12.9452	6.09e-07	8.43e-06
Ormdl2	0.161517	0.492374	0.152005	0.177254	0.572123	-0.394869	0.167742	0.231754	-0.064012	0.00951235	0.340369	-0.330857	4.86863	12.915	6.24e-07	8.62e-06
Atf6b	0.556548	-0.0143886	0.077648	0.271774	0.334669	-0.0628948	-0.207127	0.426705	-0.633832	0.4789	-0.0920367	0.570937	6.84265	12.9035	6.3e-07	8.7e-06
Rbck1	0.422544	0.0580944	0.216207	0.0655986	0.232505	-0.166907	-0.140738	0.390618	-0.531356	0.206337	-0.158113	0.36445	7.13507	12.9024	6.31e-07	8.7e-06
Ndufb9	0.141733	0.913047	0.126456	0.124171	0.687876	-0.563705	0.108895	-0.0987144	0.207609	0.0152765	0.786591	-0.771314	6.09351	12.8981	6.33e-07	8.72e-06
Skiv2l	0.322414	-0.0341175	0.215777	0.0706902	0.255338	-0.184648	-0.0359466	0.505232	-0.541179	0.106637	-0.249894	0.356531	6.92543	12.8969	6.33e-07	8.72e-06
Dbnl	0.254317	-0.0852193	-0.13128	0.320537	0.386885	-0.0663479	-0.06506	0.340824	-0.405884	0.385597	0.0460609	0.339536	7.73841	12.888	6.38e-07	8.78e-06
Hps1	0.553368	0.0879549	0.2148	0.109645	0.288749	-0.179103	-0.228923	0.415594	-0.644516	0.338568	-0.126845	0.465413	5.75356	12.8851	6.39e-07	8.79e-06
Gm17018	0.413302	0.731214	0.258717	0.174599	0.753254	-0.578654	0.020014	0.280756	-0.260742	0.154585	0.472497	-0.317912	4.38519	12.8847	6.4e-07	8.79e-06
Pbk	2.72438	1.17225	1.86024	0.609723	0.41616	0.193563	-0.254415	1.10415	-1.35856	0.864138	-0.68799	1.55213	2.42752	12.8816	6.41e-07	8.8e-06
Shmt2	0.528507	0.37077	0.239483	0.038993	0.446204	-0.407211	-0.25003	0.314918	-0.564948	0.289023	0.131287	0.157737	5.39291	12.8776	6.43e-07	8.82e-06
Mfsd1	0.415513	0.534041	0.240537	0.0791301	0.0789688	0.000161342	-0.0958466	-0.214535	0.118689	0.174977	0.293504	-0.118527	7.96855	12.8775	6.43e-07	8.82e-06
Cbll1	-0.396763	-0.570688	-0.150341	-0.273081	-0.541013	0.267932	-0.0266596	-0.120667	0.0940072	-0.246422	-0.420346	0.173925	5.31346	12.8695	6.47e-07	8.87e-06
Fn1	7.57627	4.51364	5.20987	1.50358	-0.209207	1.71278	-0.862826	0.487019	-1.34984	2.3664	-0.696226	3.06263	-1.60106	12.8242	6.71e-07	9.18e-06
Mki67	1.99273	0.730075	2.5727	-0.626838	-0.878782	0.251944	-0.0468736	0.963838	-1.01071	-0.579964	-1.84262	1.26266	2.7143	12.8192	6.74e-07	9.21e-06
Anxa4	0.432003	0.599463	0.176479	0.250217	0.538893	-0.288676	-0.00530676	0.115909	-0.121216	0.255524	0.422984	-0.16746	5.45411	12.8172	6.75e-07	9.22e-06
Fam129a	0.767187	1.65873	0.554745	-0.136696	-0.850267	0.713571	-0.349139	-1.95425	1.60511	0.212442	1.10399	-0.891543	4.91865	12.8155	6.76e-07	9.23e-06
Mapk14	-0.154531	-0.55805	-0.215333	-0.0232769	-0.328851	0.305574	-0.0840787	0.013866	-0.0979447	0.0608019	-0.342717	0.403518	8.22277	12.803	6.83e-07	9.31e-06
Rplp2	0.481209	0.971433	0.60524	-0.0833552	0.520363	-0.603718	0.0406764	0.15417	-0.113494	-0.124032	0.366193	-0.490224	4.50556	12.8025	6.83e-07	9.31e-06
Hes1	-0.972067	-0.585503	-0.389848	0.0249061	0.0799728	-0.0550666	0.607125	0.275628	0.331497	-0.582219	-0.195655	-0.386564	3.10934	12.8002	6.84e-07	9.32e-06
Lyve1	9.07679	1.72967	5.72248	3.63637	-1.21074	4.84711	0.282052	2.78206	-2.50001	3.35432	-3.9928	7.34712	-1.73056	12.798	6.85e-07	9.33e-06
Vti1b	0.159925	0.405669	-0.0295327	0.335472	0.699202	-0.36373	0.146014	0.264001	-0.117986	0.189457	0.435202	-0.245744	5.96387	12.7747	6.98e-07	9.49e-06
Mrpl4	0.190357	0.275938	-0.073362	0.252759	0.627272	-0.374512	-0.01096	0.277972	-0.288932	0.263719	0.3493	-0.0855804	5.64816	12.7746	6.99e-07	9.49e-06
Ybx3	0.399793	0.374372	0.232401	0.130421	0.598796	-0.468376	-0.0369709	0.456826	-0.493797	0.167391	0.141971	0.0254209	4.93697	12.7708	7.01e-07	9.51e-06
Fbxl3	-0.273194	-0.18047	-0.144818	-0.18754	-0.540338	0.352798	-0.0591637	-0.504686	0.445523	-0.128376	-0.0356517	-0.0927244	6.56394	12.7679	7.02e-07	9.53e-06
Aurkaip1	0.0941417	0.339221	-0.19579	0.355423	0.743171	-0.387748	0.065492	0.20816	-0.142668	0.289931	0.535011	-0.24508	5.51941	12.762	7.06e-07	9.56e-06
Cnpy3	0.277507	0.0830526	0.00475283	0.139707	0.357784	-0.218077	-0.133047	0.279485	-0.412531	0.272754	0.0782997	0.194454	7.91802	12.7505	7.12e-07	9.64e-06
Usp9x	-0.270019	-0.257965	0.521093	-1.12309	-1.52098	0.397894	-0.331976	-0.741925	0.409948	-0.791112	-0.779058	-0.012054	5.54708	12.7495	7.13e-07	9.64e-06
Mdh1	0.0364589	0.131986	-0.102524	0.223774	0.502622	-0.278848	0.0847912	0.268112	-0.18332	0.138983	0.23451	-0.0955275	7.7336	12.7325	7.23e-07	9.77e-06
Slc37a2	0.300295	0.462036	0.28881	-0.108052	0.0422767	-0.150329	-0.119537	-0.130949	0.0114121	0.0114847	0.173226	-0.161741	7.93335	12.7291	7.24e-07	9.79e-06
Myo9a	-0.237957	-0.0228378	0.013557	-0.431274	-0.838549	0.407275	-0.179759	-0.802154	0.622394	-0.251514	-0.0363948	-0.215119	5.96773	12.715	7.33e-07	9.89e-06
Rgs10	-0.304031	-0.144444	-0.3677	0.197017	0.336585	-0.139568	0.133348	0.113329	0.0200189	0.0636694	0.223257	-0.159587	9.40804	12.7102	7.36e-07	9.92e-06
Sfxn1	0.385711	0.317173	-0.0842806	0.476204	0.758437	-0.282233	0.00621188	0.356984	-0.350772	0.469992	0.401453	0.0685387	5.47349	12.702	7.4e-07	9.98e-06
Pqlc1	0.729157	0.779412	0.67501	-0.0443902	0.593926	-0.638317	-0.0985374	0.489524	-0.588062	0.0541471	0.104402	-0.0502549	3.59214	12.6919	7.46e-07	1.01e-05
Tubb5	0.11754	0.241783	0.0450331	0.193243	0.527584	-0.33434	0.120736	0.330834	-0.210097	0.0725067	0.19675	-0.124243	7.27886	12.6881	7.49e-07	1.01e-05
Clip1	0.473236	0.378616	0.400119	0.00874538	-0.0333434	0.0420888	-0.0643715	-0.0118401	-0.0525314	0.0731169	-0.0215034	0.0946203	7.87511	12.6854	7.5e-07	1.01e-05
Arfgef1	-0.529187	-0.125493	0.173408	-0.565949	-0.659673	0.093724	0.136646	-0.360772	0.497417	-0.702595	-0.298901	-0.403693	6.00943	12.6843	7.51e-07	1.01e-05
Asph	0.171819	0.262756	0.217637	-0.0737208	-0.243562	0.169841	-0.0279035	-0.288682	0.260778	-0.0458173	0.0451197	-0.090937	9.02126	12.6831	7.52e-07	1.01e-05
Tgfbi	0.767907	-0.347185	-0.170713	0.752495	-0.0736532	0.826148	-0.186126	0.102818	-0.288944	0.938621	-0.176472	1.11509	6.20584	12.6812	7.53e-07	1.01e-05
Il16	-0.207875	-0.640138	-0.324029	0.137506	-0.177072	0.314577	0.0213518	0.139038	-0.117686	0.116154	-0.316109	0.432263	7.73175	12.6774	7.55e-07	1.01e-05
Cox8a	0.250458	1.04663	0.37672	-0.0288353	0.543585	-0.572421	0.0974267	-0.126329	0.223755	-0.126262	0.669914	-0.796176	5.87378	12.6676	7.61e-07	1.02e-05
Stub1	0.364478	-0.0376563	-0.0462347	0.245924	0.53462	-0.288696	-0.164789	0.526042	-0.69083	0.410712	0.00857839	0.402134	5.56272	12.6599	7.66e-07	1.03e-05
Rbm41	-0.586249	-1.16089	-0.651477	0.0463685	-0.971745	1.01811	-0.0188593	-0.462328	0.443469	0.0652278	-0.509416	0.574644	2.93082	12.6592	7.66e-07	1.03e-05
Atf7ip	-0.208199	-0.594227	-0.00234544	-0.463667	-0.944439	0.480773	-0.257813	-0.352558	0.0947445	-0.205853	-0.591881	0.386028	6.67052	12.656	7.68e-07	1.03e-05
Atp11b	0.264141	-0.258767	0.240287	0.0471228	-0.896513	0.943636	0.0232689	-0.397459	0.420728	0.0238539	-0.499054	0.522908	5.80205	12.6535	7.7e-07	1.03e-05
Gtf2a1	-0.0828878	-0.0135393	0.0548327	-0.30148	-0.935728	0.634249	-0.163759	-0.867356	0.703597	-0.13772	-0.068372	-0.0693485	5.66085	12.6512	7.71e-07	1.03e-05
Pgk1	0.693757	1.08959	0.85207	-0.0587144	0.415074	-0.473788	0.0995978	0.177552	-0.077954	-0.158312	0.237522	-0.395834	2.12379	12.6382	7.8e-07	1.04e-05
Jak3	0.722073	0.231303	0.102261	0.0860915	0.303867	-0.217776	-0.533721	0.174825	-0.708546	0.619812	0.129042	0.49077	6.4904	12.6337	7.82e-07	1.04e-05
Klhl23	-0.502155	-1.1805	-0.341319	0.127759	-0.733629	0.861388	0.288596	0.10555	0.183046	-0.160836	-0.839179	0.678342	4.77388	12.6227	7.89e-07	1.05e-05
Pten	-0.493473	-0.447246	-0.0169361	-0.336428	-0.67052	0.334092	0.140109	-0.240211	0.38032	-0.476537	-0.430309	-0.0462277	7.40584	12.612	7.96e-07	1.06e-05
Sh3gl1	0.198767	-0.270067	-0.127039	0.189425	0.299099	-0.109675	-0.136381	0.442128	-0.578509	0.325806	-0.143029	0.468834	7.34362	12.604	8.01e-07	1.07e-05
Mvb12a	0.110132	0.2174	0.107733	-0.00504987	0.525622	-0.530672	-0.00744869	0.415955	-0.423404	0.00239883	0.109667	-0.107268	5.13641	12.5999	8.04e-07	1.07e-05
Ktn1	-0.47925	-0.312775	-0.288419	-0.0603262	-0.316703	0.256376	0.130505	-0.292346	0.422851	-0.190831	-0.0243566	-0.166475	6.59549	12.5925	8.09e-07	1.07e-05
Pnpla7	0.593764	0.320802	0.290306	0.152597	0.15806	-0.00546226	-0.150861	0.127564	-0.278425	0.303458	0.0304953	0.272963	8.27306	12.5907	8.1e-07	1.07e-05
Ppp1cb	-0.427268	-0.175586	-0.119263	-0.241718	-0.542228	0.30051	0.0662869	-0.485905	0.552192	-0.308005	-0.0563234	-0.251682	6.29972	12.5807	8.17e-07	1.08e-05
9430034N14Rik	-1.28845	-0.0961716	0.0316838	-0.955282	-1.14691	0.191623	0.364851	-1.01905	1.3839	-1.32013	-0.127855	-1.19228	2.60225	12.5782	8.18e-07	1.08e-05
Gpd1	-0.44873	-1.17686	-0.492136	0.0241036	-0.300497	0.3246	-0.0193023	0.384232	-0.403534	0.0434059	-0.684728	0.728134	4.0433	12.5643	8.28e-07	1.09e-05
Spaca6	-1.59708	-0.260547	-0.22122	-1.57063	-1.82323	0.252598	-0.194771	-1.7839	1.58913	-1.37586	-0.039327	-1.33653	0.971737	12.5613	8.3e-07	1.1e-05
Clock	-0.389297	-0.221282	0.236567	-0.60173	-0.888679	0.286949	0.0241339	-0.43083	0.454963	-0.625864	-0.457849	-0.168015	5.4534	12.5471	8.39e-07	1.11e-05
Il11ra1	0.508951	0.323836	0.288193	0.12217	0.362396	-0.240226	-0.0985877	0.326754	-0.425342	0.220758	0.0356427	0.185115	5.0023	12.5453	8.4e-07	1.11e-05
Tmem87b	-0.179212	0.0170867	-0.0635156	-0.129586	-0.485838	0.356252	-0.01389	-0.566441	0.552551	-0.115696	0.0806024	-0.196299	6.17316	12.5424	8.42e-07	1.11e-05
4930556M19Rik	2.8781	3.94599	2.88714	-1.27733	0.506248	-1.78358	-1.26829	-0.552603	-0.71569	-0.00903694	1.05885	-1.06789	-0.405971	12.536	8.47e-07	1.12e-05
Txn1	0.0875035	0.77129	0.230675	0.0164895	0.664773	-0.648284	0.159661	0.124158	0.0355028	-0.143171	0.540615	-0.683787	5.27355	12.5325	8.49e-07	1.12e-05
Rxfp1	-2.64505	-3.15399	-1.50923	-1.02672	-2.20634	1.17962	0.109101	-0.56158	0.67068	-1.13582	-1.64476	0.508938	1.60474	12.5067	8.67e-07	1.14e-05
Cib1	-0.376893	-0.247144	-0.558521	0.260932	0.446522	-0.185591	0.0793044	0.135145	-0.0558411	0.181627	0.311377	-0.12975	5.89039	12.5043	8.69e-07	1.14e-05
Rpl34	0.111509	0.656217	-0.490818	0.752112	1.18125	-0.429141	0.149785	0.0342189	0.115566	0.602327	1.14703	-0.544707	4.68844	12.5027	8.7e-07	1.14e-05
Nudt4	0.0118812	0.683944	0.368081	-0.224702	0.0101905	-0.234893	0.131498	-0.305672	0.43717	-0.3562	0.315863	-0.672063	6.38153	12.4931	8.77e-07	1.15e-05
Ydjc	0.255887	1.26101	1.11207	-0.594287	0.794826	-1.38911	0.261896	0.645887	-0.383992	-0.856183	0.148938	-1.00512	1.35306	12.4909	8.78e-07	1.15e-05
Secisbp2l	-0.132017	-0.379584	0.0449573	-0.331354	-0.761445	0.430091	-0.15438	-0.336903	0.182524	-0.176974	-0.424541	0.247567	6.80252	12.4885	8.8e-07	1.15e-05
Alcam	4.04161	2.17865	5.22431	-0.0858938	0.0469049	-0.132799	1.0968	3.09256	-1.99576	-1.1827	-3.04566	1.86296	-0.71883	12.4686	8.94e-07	1.17e-05
Rnaset2b	0.322864	0.501986	0.149244	0.255391	0.620777	-0.365386	0.0817709	0.268035	-0.186264	0.17362	0.352742	-0.179122	5.13015	12.4591	9.01e-07	1.18e-05
Dazap2	0.171081	0.203347	-0.104424	0.32397	0.461326	-0.137356	0.0484648	0.153554	-0.105089	0.275505	0.307772	-0.0322669	8.56998	12.4528	9.06e-07	1.19e-05
Slc29a3	0.401562	-0.596511	0.187364	0.034819	-0.473975	0.508794	-0.179378	0.3099	-0.489278	0.214198	-0.783875	0.998072	9.08724	12.4461	9.11e-07	1.19e-05
Pan3	-0.763031	-0.249882	0.0390728	-0.682927	-0.662507	-0.0204206	0.119177	-0.373552	0.492729	-0.802104	-0.288955	-0.513149	5.94326	12.4439	9.13e-07	1.19e-05
Hipk1	-0.446735	0.0177975	0.379184	-0.892943	-0.861517	-0.0314258	-0.0670233	-0.50013	0.433107	-0.82592	-0.361387	-0.464533	5.71495	12.4437	9.13e-07	1.19e-05
Eif2b4	0.324107	0.0145825	-0.0307077	0.211046	0.48948	-0.278434	-0.143769	0.44419	-0.587959	0.354815	0.0452902	0.309525	6.03322	12.4136	9.35e-07	1.22e-05
Cpeb4	-0.393869	-0.641096	-0.0731351	-0.471367	-1.18746	0.716094	-0.150633	-0.619501	0.468867	-0.320734	-0.567961	0.247227	4.59816	12.4135	9.36e-07	1.22e-05
Scamp3	0.255412	0.0690289	0.0544076	0.264159	0.412182	-0.148023	0.063154	0.397561	-0.334407	0.201005	0.0146213	0.186384	6.69355	12.4104	9.38e-07	1.22e-05
Sri	0.0929699	0.434733	0.217849	0.103992	0.355289	-0.251297	0.228871	0.138405	0.090466	-0.124879	0.216884	-0.341763	6.61151	12.4036	9.43e-07	1.23e-05
Atp13a1	0.6027	-0.00377294	0.232335	0.168263	0.169107	-0.00084462	-0.202102	0.405215	-0.607317	0.370365	-0.236108	0.606473	7.74917	12.3982	9.47e-07	1.23e-05
Gm6977	0.575942	1.31714	1.35336	-0.384082	0.581705	-0.965787	0.393337	0.61793	-0.224594	-0.777419	-0.0362252	-0.741194	0.947439	12.3965	9.49e-07	1.23e-05
Htra3	0.490216	0.425729	-0.0193222	0.345357	0.914594	-0.569237	-0.164181	0.469544	-0.633725	0.509538	0.445051	0.0644873	5.32937	12.3749	9.66e-07	1.25e-05
D10Jhu81e	0.399378	0.322028	-0.345374	0.612485	1.23546	-0.622977	-0.132267	0.56806	-0.700327	0.744752	0.667402	0.0773504	4.89771	12.3728	9.67e-07	1.25e-05
Zfp800	-0.348145	-0.391815	-0.119759	-0.158678	-0.56673	0.408052	0.0697076	-0.294674	0.364382	-0.228386	-0.272056	0.04367	5.49489	12.3727	9.67e-07	1.25e-05
Mrc2	0.698007	1.01625	0.633142	-0.412991	-0.241709	-0.171282	-0.477856	-0.624814	0.146958	0.0648645	0.383105	-0.31824	6.24086	12.3717	9.68e-07	1.25e-05
Gpnmb	7.41661	6.60706	7.10234	-0.0471044	-0.059932	0.0128276	-0.361374	0.435346	-0.796721	0.31427	-0.495278	0.809548	-1.65899	12.3563	9.8e-07	1.27e-05
Uck2	1.68107	1.68655	0.962642	-0.0781795	0.767496	-0.845676	-0.796611	0.0435901	-0.840201	0.718432	0.723906	-0.0054745	1.39139	12.3489	9.86e-07	1.28e-05
Smcr8	0.454459	-0.602492	0.0811627	-0.188536	-1.1046	0.916064	-0.561832	-0.420945	-0.140887	0.373296	-0.683655	1.05695	5.57403	12.3475	9.87e-07	1.28e-05
Keap1	0.516745	0.114855	-0.0024468	0.267258	0.403773	-0.136515	-0.251934	0.286471	-0.538405	0.519191	0.117301	0.40189	5.63353	12.3394	9.94e-07	1.28e-05
Fam91a1	-0.159259	-0.305859	0.0835649	-0.338726	-0.80981	0.471084	-0.0959022	-0.420386	0.324484	-0.242824	-0.389424	0.1466	8.664	12.3383	9.95e-07	1.28e-05
Rxrg	2.06907	4.68128	1.17449	0.540751	0.881497	-0.340747	-0.353832	-2.62529	2.27146	0.894583	3.50679	-2.61221	0.591272	12.3299	1e-06	1.29e-05
Eif3d	0.280693	-0.00273413	-0.0920069	0.293067	0.458392	-0.165325	-0.079633	0.36912	-0.448753	0.3727	0.0892727	0.283427	6.16925	12.319	1.01e-06	1.3e-05
Mfsd5	0.318525	0.101517	0.00798144	0.211048	0.412911	-0.201863	-0.099495	0.319376	-0.418871	0.310543	0.0935359	0.217008	7.13422	12.3102	1.02e-06	1.31e-05
Zfp691	-1.4067	-0.823185	-0.586346	-0.557289	-0.888024	0.330736	0.263064	-0.651186	0.91425	-0.820353	-0.236839	-0.583514	3.67854	12.3041	1.02e-06	1.32e-05
Dleu2	-0.905012	-0.289488	-0.0878104	-0.436182	-0.533746	0.0975644	0.38102	-0.332069	0.713089	-0.817202	-0.201677	-0.615525	5.94497	12.2829	1.04e-06	1.34e-05
Zeb1	-0.554184	-0.275546	-0.110289	-0.262275	-0.469845	0.20757	0.181621	-0.304588	0.486208	-0.443895	-0.165257	-0.278638	5.13915	12.2607	1.06e-06	1.36e-05
Dpysl2	-0.75096	0.204958	-0.0910566	-0.447644	-0.388177	-0.0594667	0.21226	-0.684192	0.896451	-0.659904	0.296014	-0.955918	7.62622	12.2428	1.08e-06	1.38e-05
Isyna1	0.30329	0.185063	0.0732004	0.061756	0.456534	-0.394778	-0.168334	0.344671	-0.513006	0.23009	0.111862	0.118228	6.75271	12.2371	1.08e-06	1.39e-05
Slc15a3	0.47136	0.901354	0.496209	-0.29472	0.268844	-0.563565	-0.269872	-0.136301	-0.133571	-0.0248485	0.405145	-0.429994	5.81719	12.2356	1.08e-06	1.39e-05
Fam110a	-0.497872	-0.824841	-0.63952	0.0135772	-0.0467073	0.0602845	-0.12807	0.138614	-0.266684	0.141648	-0.185321	0.326969	6.43575	12.235	1.08e-06	1.39e-05
Ppp1r15b	-0.213471	-0.163972	0.157495	-0.445199	-0.776529	0.33133	-0.0742328	-0.455062	0.380829	-0.370967	-0.321467	-0.0494991	7.03667	12.233	1.08e-06	1.39e-05
Vps13c	-0.579623	0.19461	0.377453	-0.77965	-0.880803	0.101153	0.177427	-0.69796	0.875386	-0.957076	-0.182843	-0.774233	4.33591	12.2122	1.1e-06	1.41e-05
Cd209f	7.47027	-1.0829	3.76673	3.98559	-0.796623	4.78221	0.282052	4.053	-3.77095	3.70354	-4.84963	8.55316	-2.5807	12.2046	1.11e-06	1.42e-05
Pdia6	0.239124	-0.0904996	-0.00905543	0.265958	0.287067	-0.0211094	0.0177788	0.368511	-0.350733	0.248179	-0.0814442	0.329623	9.21368	12.1921	1.12e-06	1.43e-05
Cdc37	0.153325	0.285256	0.038684	0.115819	0.443712	-0.327894	0.00117787	0.19714	-0.195962	0.114641	0.246572	-0.131931	7.09132	12.1881	1.13e-06	1.44e-05
Fam72a	-0.625256	-0.970722	-0.570018	-0.130617	-0.511084	0.380467	-0.0753784	-0.11038	0.0350012	-0.0552385	-0.400704	0.345466	4.38988	12.1753	1.14e-06	1.45e-05
Gm4951	2.70954	1.89635	1.58532	0.525097	0.290738	0.23436	-0.599122	-0.020289	-0.578833	1.12422	0.311027	0.813193	2.48384	12.1751	1.14e-06	1.45e-05
Pak1	-0.36368	-0.38305	-0.0946752	-0.0988284	-0.437067	0.338239	0.170176	-0.148692	0.318869	-0.269005	-0.288375	0.0193703	6.69131	12.1666	1.15e-06	1.46e-05
Folr2	4.67367	2.59	2.88517	1.32202	-0.252341	1.57436	-0.466483	0.0428268	-0.50931	1.7885	-0.295167	2.08367	-1.85237	12.1635	1.15e-06	1.46e-05
Snrnp25	0.587289	0.8276	0.616341	0.111499	0.708564	-0.597065	0.140551	0.497305	-0.356754	-0.0290524	0.211258	-0.240311	2.73452	12.1524	1.16e-06	1.47e-05
Lcorl	-0.21729	-0.101177	0.0155152	-0.204792	-0.804567	0.599775	0.0280134	-0.687875	0.715888	-0.232805	-0.116692	-0.116113	5.22192	12.1398	1.17e-06	1.49e-05
Serpinb1c	4.37263	3.67592	2.94413	1.71056	1.11239	0.59817	0.282052	0.380592	-0.09854	1.4285	0.731793	0.69671	-3.75106	12.1345	1.18e-06	1.49e-05
Dok2	2.50652	1.07999	2.07238	1.12793	0.937709	0.190221	0.693793	1.9301	-1.23631	0.434138	-0.99239	1.42653	0.968131	12.1344	1.18e-06	1.49e-05
Ddx3y	-0.283453	-0.31278	-0.292409	-0.000264067	-0.548186	0.547922	-0.00922025	-0.527815	0.518595	0.00895619	-0.0203711	0.0293273	6.59916	12.1287	1.18e-06	1.5e-05
Edem3	-0.0685522	-0.389282	0.195749	-0.439868	-0.992774	0.552906	-0.175567	-0.407744	0.232177	-0.264301	-0.58503	0.320729	6.0477	12.1244	1.19e-06	1.5e-05
Tmem229b	0.305794	0.56743	0.28648	-0.181198	-0.258085	0.0768863	-0.200513	-0.539035	0.338522	0.0193144	0.28095	-0.261636	6.10593	12.1092	1.2e-06	1.52e-05
Atp10a	4.85048	5.84728	2.88246	0.259354	0.0722959	0.187058	-1.70867	-2.89252	1.18385	1.96802	2.96481	-0.996794	0.216118	12.0943	1.22e-06	1.54e-05
Srsf9	0.019763	0.0829206	-0.142787	0.191023	0.456478	-0.265455	0.0284737	0.230771	-0.202297	0.16255	0.225707	-0.0631575	7.95524	12.0931	1.22e-06	1.54e-05
Cks1b	1.1211	1.39743	0.483925	0.726252	1.12317	-0.39692	0.0890802	0.209664	-0.120583	0.637172	0.913508	-0.276336	2.1745	12.0828	1.23e-06	1.55e-05
Pkig	-0.0962946	-0.0822533	-0.254587	0.267719	0.600279	-0.33256	0.109427	0.427946	-0.318519	0.158292	0.172333	-0.0140413	6.80039	12.0604	1.25e-06	1.58e-05
Pdzd8	-0.341832	-0.362163	0.0504848	-0.436326	-0.856488	0.420163	-0.0440089	-0.44384	0.399831	-0.392317	-0.412648	0.0203313	6.0231	12.0572	1.25e-06	1.58e-05
Dact1	3.65026	1.8643	2.26817	-0.54517	-0.764219	0.219048	-1.92726	-0.360356	-1.56691	1.38209	-0.403862	1.78595	0.792992	12.0498	1.26e-06	1.59e-05
Noc2l	0.284667	-0.00644568	0.316795	-0.128265	0.12169	-0.249955	-0.0961371	0.444931	-0.541068	-0.0321277	-0.32324	0.291113	6.74366	12.0473	1.27e-06	1.59e-05
Cdk2ap2	-0.120067	-0.224885	-0.332046	0.274692	0.483931	-0.209239	0.0627123	0.37677	-0.314057	0.21198	0.107162	0.104818	6.4522	12.0464	1.27e-06	1.59e-05
Cmip	0.472698	-0.049064	0.0112202	0.0849723	0.216674	-0.131701	-0.376505	0.276958	-0.653463	0.461478	-0.0602842	0.521762	6.15999	12.0415	1.27e-06	1.6e-05
Cdkn1a	0.724407	0.426729	0.609384	0.159999	0.311933	-0.151934	0.0449757	0.494587	-0.449612	0.115023	-0.182655	0.297678	4.21136	12.0303	1.28e-06	1.61e-05
Aip	0.301746	0.153006	-0.00820552	0.352676	0.539528	-0.186852	0.0427238	0.378317	-0.335593	0.309952	0.161211	0.148741	5.98653	12.0298	1.28e-06	1.61e-05
Rdx	-0.218743	-0.345073	0.0753462	-0.278255	-0.70477	0.426515	0.015834	-0.284351	0.300185	-0.294089	-0.420419	0.12633	6.89153	12.0115	1.3e-06	1.64e-05
Rnpep	0.101669	0.182027	0.168959	0.0435882	0.319065	-0.275477	0.110878	0.305997	-0.19512	-0.0672895	0.013068	-0.0803574	7.72161	12.0076	1.31e-06	1.64e-05
Uhmk1	0.108076	-0.266764	0.404542	-0.626391	-1.22814	0.601749	-0.329924	-0.556833	0.226909	-0.296466	-0.671306	0.37484	5.81509	12.0013	1.31e-06	1.65e-05
Pla2g2d	7.93806	-0.766166	3.80707	3.42937	-2.37297	5.80234	-0.701624	2.20027	-2.90189	4.13099	-4.57324	8.70423	-2.87605	11.9871	1.33e-06	1.67e-05
Bid	0.00233123	-0.30361	-0.568684	0.466577	0.305177	0.1614	-0.104438	0.0401029	-0.144541	0.571015	0.265074	0.305941	6.75771	11.9837	1.33e-06	1.67e-05
2210016F16Rik	0.167882	0.210789	-0.0587081	0.274389	0.562961	-0.288572	0.0477992	0.293464	-0.245665	0.22659	0.269498	-0.0429074	6.06518	11.9791	1.34e-06	1.67e-05
Hjurp	0.013002	-0.673493	0.064861	-0.0366627	-0.738012	0.701349	0.0151964	0.000341737	0.0148546	-0.051859	-0.738354	0.686495	6.88263	11.978	1.34e-06	1.67e-05
mt-Cytb	-0.0782349	0.939909	0.642193	-0.376219	-0.186007	-0.190212	0.344209	-0.483723	0.827932	-0.720428	0.297716	-1.01814	9.12442	11.9703	1.35e-06	1.68e-05
Lfng	-0.778692	-0.664241	-1.0014	-0.225172	-0.283401	0.0582289	-0.447877	-0.620557	0.17268	0.222705	0.337156	-0.114451	5.32762	11.9583	1.36e-06	1.7e-05
Arl6ip1	0.208203	0.218096	0.0186076	0.247977	0.286317	-0.0383402	0.0583818	0.0868287	-0.0284469	0.189595	0.199488	-0.0098933	9.18919	11.9559	1.37e-06	1.7e-05
Spata13	-0.0595419	-0.132159	-0.0512413	-0.272028	-0.634181	0.362153	-0.263727	-0.553264	0.289537	-0.00830061	-0.0809173	0.0726167	8.17395	11.9472	1.38e-06	1.71e-05
Fgd2	-0.0254465	-0.67129	-0.33188	0.107661	-0.128203	0.235864	-0.198772	0.211207	-0.409979	0.306433	-0.33941	0.645843	9.64213	11.9337	1.39e-06	1.73e-05
Xiap	-0.880788	-0.0856785	0.0333342	-0.661948	-0.591367	-0.0705816	0.252174	-0.472354	0.724528	-0.914122	-0.119013	-0.79511	4.98591	11.9188	1.41e-06	1.75e-05
Bclaf1	-0.412584	-0.346485	0.0352172	-0.190444	-0.532633	0.342189	0.257358	-0.15093	0.408288	-0.447802	-0.381702	-0.0660991	6.94196	11.9181	1.41e-06	1.75e-05
Zfp266	-0.185217	-0.451597	-0.213407	0.0980284	-0.565843	0.663871	0.0698379	-0.327653	0.397491	0.0281905	-0.23819	0.26638	5.63325	11.9147	1.41e-06	1.76e-05
Gga2	0.540644	0.480213	0.352497	-0.0374528	0.381627	-0.41908	-0.225599	0.253912	-0.479511	0.188146	0.127716	0.0604304	5.23339	11.9034	1.43e-06	1.77e-05
Mcm7	0.883195	0.147755	0.519121	0.316175	0.198647	0.117527	-0.0478995	0.570014	-0.617913	0.364074	-0.371366	0.73544	4.46	11.9021	1.43e-06	1.77e-05
Coro7	0.467706	0.0889939	0.188406	0.0774804	0.312344	-0.234864	-0.201819	0.411756	-0.613576	0.2793	-0.0994124	0.378712	6.32994	11.8923	1.44e-06	1.78e-05
Plxna4	-0.536328	-0.533556	-0.18776	-0.46913	-0.455563	-0.0135671	-0.120561	-0.109767	-0.0107943	-0.348569	-0.345796	-0.00277271	6.75805	11.8909	1.44e-06	1.79e-05
Dolk	0.132744	-0.0709489	-0.338257	0.520646	0.725761	-0.205115	0.0496452	0.458453	-0.408808	0.471001	0.267308	0.203693	5.70872	11.8887	1.44e-06	1.79e-05
Nfkb1	-0.0162716	-0.530908	-0.343381	0.281415	-0.0205201	0.301935	-0.0456945	0.167007	-0.212702	0.327109	-0.187528	0.514637	7.53014	11.8847	1.45e-06	1.79e-05
Arhgef10l	0.430694	-0.738002	-0.418603	0.609145	0.148372	0.460773	-0.240151	0.467772	-0.707923	0.849296	-0.3194	1.1687	5.49283	11.8715	1.47e-06	1.81e-05
Apbb1ip	-0.608686	0.0761828	-0.0779645	-0.379437	-0.342228	-0.037209	0.151284	-0.496375	0.647659	-0.530721	0.154147	-0.684868	7.50214	11.8624	1.48e-06	1.82e-05
Tet2	-0.351751	-0.199842	0.32658	-0.749997	-0.913617	0.163621	-0.0716663	-0.387196	0.31553	-0.67833	-0.526421	-0.151909	6.14276	11.8451	1.5e-06	1.85e-05
Pdk1	0.224944	0.386732	0.377925	-0.17742	-0.268296	0.0908754	-0.0244395	-0.277103	0.252663	-0.152981	0.00880675	-0.161788	7.42686	11.8264	1.52e-06	1.88e-05
Zfp638	-0.170958	-0.28208	-0.00475687	-0.187688	-0.816167	0.628479	-0.0214867	-0.538843	0.517357	-0.166201	-0.277323	0.111122	6.65162	11.8259	1.52e-06	1.88e-05
Il6st	0.346997	-0.200683	0.122034	-0.00922287	-0.83583	0.826607	-0.234186	-0.513112	0.278926	0.224963	-0.322717	0.54768	8.73159	11.8243	1.52e-06	1.88e-05
Cct5	0.156611	0.0958318	0.104796	0.131137	0.391828	-0.260691	0.0793221	0.400792	-0.32147	0.0518151	-0.00896455	0.0607796	7.48589	11.8198	1.53e-06	1.88e-05
Ctla2a	4.48661	4.77244	2.57163	0.560658	0.939935	-0.379277	-1.35432	-1.26087	-0.0934514	1.91498	2.2008	-0.285825	-1.0818	11.8178	1.53e-06	1.88e-05
Arid4a	-0.338901	-0.567429	-0.142541	-0.0642551	-0.272648	0.208393	0.132105	0.15224	-0.0201355	-0.19636	-0.424888	0.228528	6.76826	11.817	1.53e-06	1.88e-05
Cyb5r1	0.359883	0.564536	0.252148	0.0222822	0.302619	-0.280336	-0.0854537	-0.00977039	-0.0756833	0.107736	0.312389	-0.204653	6.56046	11.8086	1.54e-06	1.9e-05
Polr2f	0.388771	0.647844	0.330486	0.125836	0.681511	-0.555676	0.0675503	0.364153	-0.296603	0.0582852	0.317358	-0.259072	4.31091	11.7964	1.56e-06	1.92e-05
Pecam1	-0.621599	-1.18378	-0.718487	-0.0383343	-0.771028	0.732694	-0.135222	-0.30574	0.170518	0.0968877	-0.465289	0.562176	4.70163	11.7892	1.57e-06	1.93e-05
Becn1	0.130626	0.374472	0.255945	0.0207776	0.420592	-0.399814	0.146097	0.302064	-0.155968	-0.125319	0.118527	-0.243846	6.40827	11.7722	1.59e-06	1.95e-05
Tyms	0.306161	0.996261	0.47216	0.106105	0.517034	-0.410929	0.272104	-0.00706719	0.279171	-0.165999	0.524101	-0.6901	4.35731	11.7605	1.61e-06	1.97e-05
Trim68	-0.0471261	-0.284439	-0.159981	-0.0224581	-0.947821	0.925363	-0.135313	-0.823363	0.68805	0.112855	-0.124458	0.237313	3.32182	11.7565	1.61e-06	1.97e-05
Acp2	0.0937638	-0.36151	-0.235218	0.289086	-0.181896	0.470983	-0.039895	-0.0556042	0.0157092	0.328981	-0.126292	0.455274	8.53499	11.7561	1.61e-06	1.97e-05
Gm15564	-1.16534	0.476216	-0.151572	-0.913523	-0.239331	-0.674192	0.100241	-0.867119	0.96736	-1.01376	0.627788	-1.64155	6.14372	11.7504	1.62e-06	1.98e-05
Cltb	0.150887	0.562697	0.367577	-0.157151	0.321649	-0.4788	0.059538	0.126528	-0.0669904	-0.216689	0.195121	-0.41181	5.15546	11.7486	1.62e-06	1.98e-05
Ubxn1	0.0719862	0.504584	0.219184	-0.116921	0.404453	-0.521373	0.0302772	0.119052	-0.0887752	-0.147198	0.2854	-0.432598	5.81065	11.7289	1.65e-06	2.02e-05
Unc45a	0.412833	-0.0215053	0.276133	0.0618138	0.447628	-0.385814	-0.074886	0.745267	-0.820153	0.1367	-0.297639	0.434338	4.6714	11.7206	1.66e-06	2.03e-05
Map2k2	0.113815	-0.0622331	-0.0838212	0.118325	0.363576	-0.245252	-0.0793114	0.341988	-0.4213	0.197636	0.0215881	0.176048	6.97905	11.718	1.67e-06	2.03e-05
Chchd10	1.73099	2.55248	1.03881	0.13418	1.2874	-1.15322	-0.558003	-0.226275	-0.331728	0.692183	1.51368	-0.821495	-0.547029	11.7169	1.67e-06	2.03e-05
Snx8	0.850229	0.387126	0.40357	0.183741	0.204198	-0.0204571	-0.262918	0.220642	-0.48356	0.446659	-0.0164436	0.463103	4.8669	11.7101	1.68e-06	2.04e-05
0610030E20Rik	-0.287248	-0.623536	-0.154645	-0.210828	-0.732098	0.521271	-0.0782248	-0.263208	0.184983	-0.132603	-0.468891	0.336288	5.81607	11.7099	1.68e-06	2.04e-05
Tbc1d17	0.222558	-0.188985	-0.112545	0.201064	0.371517	-0.170453	-0.134038	0.447957	-0.581996	0.335103	-0.0764403	0.411543	6.96497	11.7088	1.68e-06	2.04e-05
Fcna	6.63276	0.297752	4.34285	1.61472	-2.32756	3.94228	-0.675192	1.71754	-2.39273	2.28991	-4.0451	6.33501	-2.67583	11.703	1.69e-06	2.05e-05
Zfp637	-0.306719	-0.465017	-0.466848	0.196952	0.357251	-0.160299	0.0368229	0.35542	-0.318597	0.160129	0.00183093	0.158298	5.35277	11.6945	1.7e-06	2.06e-05
Zfp704	0.543455	1.06238	0.61537	-0.349246	0.113505	-0.462751	-0.277331	-0.333505	0.0561739	-0.0719147	0.44701	-0.518925	4.20216	11.687	1.71e-06	2.08e-05
Dtl	1.90651	1.85205	3.29696	0.374099	-0.512446	0.886545	1.76456	0.932465	0.832091	-1.39046	-1.44491	0.0544541	1.1293	11.6844	1.72e-06	2.08e-05
Ccdc85b	0.370391	0.0992029	-0.107632	0.155304	1.03746	-0.882157	-0.32272	0.830625	-1.15334	0.478024	0.206835	0.271188	2.85385	11.682	1.72e-06	2.08e-05
2810474O19Rik	-0.456084	-0.427194	-0.324736	0.0166649	-0.192989	0.209654	0.148014	-0.0905304	0.238544	-0.131349	-0.102459	-0.02889	6.99224	11.6773	1.73e-06	2.09e-05
Uty	-0.207661	-0.32748	0.143822	-0.306861	-0.920734	0.613872	0.0446218	-0.449431	0.494053	-0.351483	-0.471303	0.119819	4.96982	11.6707	1.74e-06	2.1e-05
Itga9	-0.0790924	-0.894351	-0.0465433	-0.178358	-0.479111	0.300753	-0.145809	0.368697	-0.514506	-0.0325491	-0.847808	0.815259	7.14786	11.6637	1.75e-06	2.11e-05
Lpcat3	-0.115988	-0.342902	-0.394641	0.226528	0.0773054	0.149223	-0.0521249	0.0255663	-0.0776912	0.278653	0.0517392	0.226914	8.22232	11.6609	1.75e-06	2.11e-05
Actr2	-0.596968	-0.0780125	-0.0100826	-0.451892	-0.557325	0.105433	0.134993	-0.489395	0.624388	-0.586886	-0.0679299	-0.518956	7.28656	11.6553	1.76e-06	2.12e-05
Trpm7	-0.0520265	0.0870202	0.334132	-0.371036	-0.785381	0.414344	0.0151217	-0.538269	0.553391	-0.386158	-0.247111	-0.139047	6.10573	11.6533	1.76e-06	2.12e-05
Adam19	4.08031	0.119939	-0.318293	5.25323	1.67709	3.57614	0.854626	1.23886	-0.384234	4.39861	0.438232	3.96037	-3.4924	11.6517	1.76e-06	2.12e-05
Pld4	-0.0695064	-0.250898	-0.322639	0.191786	0.196758	-0.00497189	-0.0613466	0.125017	-0.186363	0.253132	0.0717411	0.181391	10.4238	11.6512	1.76e-06	2.12e-05
Rhoq	-0.563015	-0.0242177	-0.129876	-0.32324	-0.397305	0.0740652	0.109899	-0.502964	0.612862	-0.433139	0.105658	-0.538797	6.97053	11.6423	1.78e-06	2.14e-05
Fndc4	0.325389	1.20836	0.680447	-0.459949	0.87137	-1.33132	-0.104891	0.343458	-0.448349	-0.355058	0.527912	-0.88297	2.68397	11.6254	1.8e-06	2.17e-05
Coro1a	0.165316	0.132577	-0.255794	0.254472	0.527846	-0.273374	-0.166638	0.139475	-0.306113	0.42111	0.388371	0.0327388	9.45651	11.6246	1.8e-06	2.17e-05
Tomm7	0.293003	1.1072	0.474833	-0.0603883	0.466554	-0.526943	0.121441	-0.16581	0.287252	-0.18183	0.632364	-0.814194	4.68318	11.6236	1.81e-06	2.17e-05
Mgat4b	0.35885	0.0153357	-0.0226124	0.160125	0.429349	-0.269223	-0.221337	0.391401	-0.612738	0.381463	0.0379481	0.343515	6.80693	11.6184	1.81e-06	2.18e-05
Slc6a6	0.301755	0.268954	0.159483	-0.0205267	0.317595	-0.338122	-0.162799	0.208124	-0.370923	0.142272	0.109471	0.0328012	7.3504	11.6161	1.82e-06	2.18e-05
2610507B11Rik	0.72225	0.174611	0.37373	-0.0156531	-0.31274	0.297087	-0.364173	-0.113621	-0.250552	0.34852	-0.199119	0.547639	7.09962	11.6144	1.82e-06	2.18e-05
Serinc1	-0.138362	-0.0916871	0.0341077	-0.103548	-0.37462	0.271072	0.0689224	-0.248825	0.317747	-0.17247	-0.125795	-0.0466753	8.87346	11.6123	1.82e-06	2.18e-05
Tmem176b	0.100222	0.355479	-0.0494161	0.127841	0.431432	-0.303591	-0.0217967	0.0265374	-0.0483341	0.149638	0.404895	-0.255257	9.18311	11.5978	1.85e-06	2.21e-05
Gm37174	0.0594155	-1.78906	0.0236993	0.205256	-3.23546	3.44072	0.16954	-1.4227	1.59224	0.0357161	-1.81276	1.84848	0.831672	11.5971	1.85e-06	2.21e-05
Limd2	-0.00819372	-0.0334188	-0.231508	0.140867	0.466955	-0.326088	-0.0824475	0.268866	-0.351313	0.223314	0.198089	0.0252251	8.53056	11.5863	1.86e-06	2.23e-05
Rb1	-0.286062	-0.328237	0.0180769	-0.304336	-0.917959	0.613623	-0.000197565	-0.571646	0.571448	-0.304138	-0.346313	0.042175	5.92907	11.581	1.87e-06	2.24e-05
Stag1	-0.337463	-0.414853	0.21374	-0.438783	-0.763471	0.324687	0.112419	-0.134878	0.247298	-0.551203	-0.628593	0.0773897	6.45064	11.5786	1.88e-06	2.24e-05
Pgls	0.230564	0.193321	0.0383076	0.0660841	0.484951	-0.418867	-0.126173	0.329937	-0.45611	0.192257	0.155014	0.037243	5.89971	11.5783	1.88e-06	2.24e-05
C530043K16Rik	0.755885	1.46034	1.4245	-0.640824	0.326653	-0.967477	0.0277943	0.290819	-0.263025	-0.668618	0.0358335	-0.704452	2.92262	11.5718	1.89e-06	2.25e-05
Hsbp1	0.0236242	0.334868	0.0015571	0.152511	0.483281	-0.330769	0.130444	0.14997	-0.0195259	0.0220671	0.333311	-0.311244	7.63004	11.558	1.91e-06	2.27e-05
Chml	-0.0839922	-0.384631	0.34014	-0.655675	-1.94621	1.29053	-0.231543	-1.22144	0.989893	-0.424133	-0.724771	0.300638	3.19497	11.553	1.92e-06	2.28e-05
Ddx54	0.541379	0.146931	0.187925	0.0468921	0.349505	-0.302613	-0.306563	0.390499	-0.697062	0.353455	-0.0409941	0.394449	5.67537	11.546	1.93e-06	2.29e-05
Eif3b	0.501124	0.194647	0.16246	0.178803	0.322868	-0.144065	-0.159861	0.290681	-0.450542	0.338665	0.0321874	0.306477	7.39861	11.5431	1.93e-06	2.3e-05
Lipa	0.303529	0.483159	0.142708	0.110313	0.318311	-0.207998	-0.0505081	-0.0221401	-0.028368	0.160821	0.340451	-0.17963	7.86615	11.5379	1.94e-06	2.31e-05
Slbp	-0.0900164	-0.240964	-0.359061	0.320846	0.432709	-0.111863	0.0518016	0.314612	-0.26281	0.269044	0.118097	0.150947	6.18224	11.5351	1.95e-06	2.31e-05
Gm10384	-0.117114	-0.680861	-0.50473	0.308837	-0.437701	0.746538	-0.078779	-0.261569	0.18279	0.387616	-0.176131	0.563747	4.97957	11.5349	1.95e-06	2.31e-05
3222401L13Rik	-0.48313	-0.757632	-0.273069	-0.0359467	-0.345297	0.309351	0.174114	0.139266	0.0348488	-0.210061	-0.484563	0.274502	5.24876	11.5333	1.95e-06	2.31e-05
Rapgef5	-0.642012	-0.667165	-0.356335	-0.427828	-0.717092	0.289264	-0.142151	-0.406263	0.264112	-0.285677	-0.310829	0.0251526	6.95689	11.5327	1.95e-06	2.31e-05
Fyn	0.439072	0.676401	0.726526	-0.1813	0.0569731	-0.238273	0.106154	0.107098	-0.000944139	-0.287454	-0.0501251	-0.237329	5.07495	11.5322	1.95e-06	2.31e-05
Snx13	-0.0394348	-0.186706	0.115831	-0.195498	-0.643723	0.448226	-0.040232	-0.341186	0.300954	-0.155266	-0.302537	0.147272	7.53836	11.5322	1.95e-06	2.31e-05
Arhgap9	0.216697	0.103029	-0.0431844	0.14572	0.490241	-0.344521	-0.114162	0.344028	-0.45819	0.259882	0.146213	0.113669	6.6576	11.5311	1.95e-06	2.31e-05
Eef2k	-0.388952	-0.669351	-0.152822	-0.259931	-0.528764	0.268833	-0.0238011	-0.0122358	-0.0115653	-0.23613	-0.516529	0.280398	7.83927	11.531	1.95e-06	2.31e-05
Sla	-0.0968135	-0.333049	-0.318143	0.196834	-0.135482	0.332316	-0.0244952	-0.120576	0.0960809	0.221329	-0.0149057	0.236235	8.5357	11.5258	1.96e-06	2.32e-05
Zranb2	-0.243461	-0.148441	-0.218994	0.0911966	-0.255002	0.346198	0.115664	-0.325554	0.441218	-0.0244674	0.0705524	-0.0950198	6.55902	11.5187	1.98e-06	2.33e-05
Mfsd10	0.526449	-0.214887	0.0576384	0.251963	0.292471	-0.0405079	-0.216848	0.564997	-0.781844	0.468811	-0.272526	0.741336	6.16884	11.5179	1.98e-06	2.33e-05
Lrrc59	0.346729	0.236163	0.0728489	0.105965	0.375837	-0.269872	-0.167915	0.212523	-0.380438	0.27388	0.163314	0.110566	6.96065	11.5175	1.98e-06	2.33e-05
Anxa3	0.0196396	0.421025	0.0801663	0.0529317	0.385786	-0.332854	0.113458	0.0449272	0.0685312	-0.0605267	0.340859	-0.401386	9.56565	11.5126	1.99e-06	2.34e-05
Crem	0.493765	1.5095	0.691501	-0.178546	0.75126	-0.929805	0.0191901	-0.0667399	0.0859299	-0.197736	0.817999	-1.01574	2.88586	11.5059	2e-06	2.35e-05
Golph3l	-0.408916	-0.443327	-0.43488	0.150404	-0.0730743	0.223478	0.12444	-0.0646276	0.189067	0.0259643	-0.00844674	0.034411	5.67407	11.5036	2e-06	2.35e-05
Elmsan1	-0.285085	-0.0649244	0.048301	-0.599011	-0.644168	0.0451576	-0.265624	-0.530943	0.265319	-0.333386	-0.113225	-0.220161	5.25212	11.498	2.01e-06	2.36e-05
Sash3	-0.146786	-0.552164	-0.392867	0.13824	-0.130856	0.269096	-0.107842	0.0284403	-0.136282	0.246081	-0.159297	0.405378	7.92911	11.4954	2.01e-06	2.36e-05
Wdr6	0.784669	0.156661	0.0279633	0.371922	0.409942	-0.0380205	-0.384784	0.281244	-0.666028	0.756705	0.128698	0.628007	5.52239	11.4875	2.03e-06	2.38e-05
Gm43254	-0.742779	-1.11104	0.046308	-0.607623	-1.9636	1.35598	0.181464	-0.806248	0.987712	-0.789087	-1.15735	0.368263	2.39104	11.485	2.03e-06	2.38e-05
mt-Nd1	-0.195397	0.954957	0.696919	-0.603533	-0.318737	-0.284796	0.288784	-0.576774	0.865557	-0.892316	0.258037	-1.15035	8.45238	11.4812	2.04e-06	2.39e-05
Mtx1	0.151203	0.047457	-0.029277	0.102004	0.499225	-0.397221	-0.0784764	0.422491	-0.500967	0.18048	0.076734	0.103746	5.34224	11.4803	2.04e-06	2.39e-05
Cggbp1	-0.112515	-0.446652	-0.279587	0.00397565	-0.462703	0.466679	-0.163096	-0.295638	0.132542	0.167072	-0.167065	0.334137	7.27375	11.4701	2.06e-06	2.41e-05
Lpcat2	-0.0527008	-0.33557	-0.350999	0.224812	-0.0619838	0.286796	-0.0734864	-0.0774129	0.00392655	0.298298	0.0154291	0.282869	10.7739	11.4678	2.06e-06	2.41e-05
Fgf13	0.57857	0.920444	0.542884	0.22055	0.534063	-0.313513	0.184864	0.156503	0.028361	0.0356858	0.37756	-0.341874	4.61698	11.4678	2.06e-06	2.41e-05
Gas6	0.701052	0.225529	0.273058	0.248922	-0.0476583	0.296581	-0.179072	-0.00012894	-0.178943	0.427994	-0.0475294	0.475523	8.0667	11.4641	2.07e-06	2.42e-05
Atp5j	-0.0647519	0.73833	0.116156	0.0886373	0.583338	-0.4947	0.269546	-0.0388357	0.308381	-0.180908	0.622173	-0.803082	6.36587	11.4616	2.07e-06	2.42e-05
Ap1g1	-0.172246	-0.181764	0.234929	-0.435721	-0.919805	0.484085	-0.0285462	-0.503113	0.474567	-0.407174	-0.416692	0.00951818	6.57865	11.4554	2.08e-06	2.43e-05
mt-Nd5	-0.103835	0.981157	0.77674	-0.59081	-0.420812	-0.169998	0.289765	-0.62523	0.914995	-0.880575	0.204417	-1.08499	7.4265	11.4554	2.08e-06	2.43e-05
mt-Nd2	-0.640458	0.957612	0.572102	-0.821845	-0.502651	-0.319194	0.390716	-0.88816	1.27888	-1.21256	0.385509	-1.59807	6.46435	11.4552	2.09e-06	2.43e-05
Amn1	-0.609785	-0.308036	-0.217861	-0.244343	-0.787636	0.543293	0.147582	-0.697461	0.845043	-0.391925	-0.0901752	-0.301749	4.86133	11.445	2.1e-06	2.45e-05
Wdr37	-0.318897	-0.441872	-0.207429	-0.191325	-0.590796	0.399471	-0.0798583	-0.356354	0.276496	-0.111467	-0.234442	0.122975	5.93486	11.4423	2.11e-06	2.45e-05
Zfp260	-0.507536	-0.578486	-0.0883751	-0.201355	-0.638244	0.436889	0.217806	-0.148133	0.365939	-0.419161	-0.490111	0.07095	6.29535	11.4361	2.12e-06	2.46e-05
Rn18s-rs5	-1.48534	0.548791	-0.294812	-1.13885	-0.594823	-0.544028	0.0516743	-1.43843	1.4901	-1.19053	0.843603	-2.03413	7.84692	11.436	2.12e-06	2.46e-05
Azi2	-0.0272279	-0.24256	0.111074	-0.106249	-0.879897	0.773648	0.0320531	-0.526263	0.558316	-0.138302	-0.353634	0.215332	5.60767	11.4358	2.12e-06	2.46e-05
Rab33b	-0.223635	-0.498501	-0.168635	-0.0809633	-0.616906	0.535943	-0.0259628	-0.28704	0.261077	-0.0550005	-0.329867	0.274866	5.25373	11.4345	2.12e-06	2.46e-05
Tmub1	0.309535	0.16694	-0.180405	0.309969	0.854868	-0.544899	-0.179971	0.507523	-0.687494	0.48994	0.347345	0.142595	3.81487	11.4333	2.12e-06	2.46e-05
Itch	-0.409932	-0.247325	0.114068	-0.427674	-0.636135	0.208461	0.0963262	-0.274742	0.371069	-0.524	-0.361393	-0.162607	7.38477	11.4308	2.13e-06	2.47e-05
Snta1	-0.717979	-0.706045	-0.192787	-0.328505	-0.32245	-0.00605546	0.196686	0.190808	0.00587803	-0.525191	-0.513258	-0.0119335	6.33434	11.4235	2.14e-06	2.48e-05
Vezf1	-0.740507	-0.785778	-0.236939	-0.398472	-0.754736	0.356264	0.105096	-0.205897	0.310993	-0.503568	-0.548839	0.0452709	5.41058	11.4228	2.14e-06	2.48e-05
Tnks2	0.134245	-0.0729707	0.353765	-0.341574	-0.772467	0.430893	-0.122054	-0.345731	0.223677	-0.219521	-0.426736	0.207215	7.56981	11.4173	2.15e-06	2.49e-05
Aprt	0.311511	0.432289	0.190747	0.0156814	0.584896	-0.569214	-0.105083	0.343353	-0.448436	0.120764	0.241542	-0.120778	4.79993	11.4138	2.16e-06	2.5e-05
Cfap43	1.06682	0.384968	-0.285443	0.861782	1.31694	-0.45516	-0.490484	0.64653	-1.13701	1.35227	0.670412	0.681855	3.97935	11.41	2.17e-06	2.5e-05
Rps18	0.194449	0.874921	0.69134	-0.213021	0.246717	-0.459738	0.28387	0.0631355	0.220735	-0.496891	0.183581	-0.680472	3.57795	11.4012	2.18e-06	2.52e-05
Iqgap3	0.831816	0.825947	0.401266	0.210838	0.80457	-0.593733	-0.219713	0.379889	-0.599602	0.430551	0.424681	0.00586912	4.68165	11.3937	2.2e-06	2.53e-05
Mrgpre	0.385259	0.709634	0.770539	-0.422221	0.377048	-0.799269	-0.0369417	0.437952	-0.474894	-0.38528	-0.0609043	-0.324375	4.69449	11.393	2.2e-06	2.53e-05
Mrps34	0.461812	0.0813156	-0.294498	0.629726	0.954367	-0.324641	-0.126585	0.578553	-0.705138	0.756311	0.375814	0.380497	3.26411	11.3913	2.2e-06	2.53e-05
Abca2	1.13415	0.561373	0.546096	-0.116371	0.0158765	-0.132248	-0.70443	0.0005997	-0.705029	0.588058	0.0152768	0.572782	5.78945	11.3908	2.2e-06	2.53e-05
Ccdc109b	3.97762	1.30739	-0.599372	3.1384	2.38392	0.754472	-1.43859	0.477161	-1.91575	4.57699	1.90676	2.67023	-0.217849	11.3887	2.21e-06	2.54e-05
Tagln2	0.158435	0.832829	0.422668	-0.193773	0.347277	-0.54105	0.0704603	-0.0628835	0.133344	-0.264233	0.410161	-0.674394	5.36515	11.3861	2.21e-06	2.54e-05
Bcl2a1b	0.0195048	0.928469	0.339218	-0.0587399	0.509246	-0.567986	0.260973	-0.0800057	0.340979	-0.319713	0.589252	-0.908964	5.16142	11.3855	2.21e-06	2.54e-05
Camk2b	-1.8296	0.187085	-0.0703215	-2.03679	0.0213076	-2.0581	-0.277511	-0.236098	-0.0414129	-1.75928	0.257406	-2.01669	3.94821	11.3808	2.22e-06	2.55e-05
Setd1b	-1.03024	-0.322344	-0.328045	-0.714174	-0.443914	-0.27026	-0.0119809	-0.449615	0.437634	-0.702193	0.00570139	-0.707895	3.54085	11.3793	2.23e-06	2.55e-05
Eif3f	0.288294	0.9013	0.451168	-0.22949	0.324651	-0.554141	-0.0666156	-0.125481	0.0588658	-0.162874	0.450132	-0.613006	5.29213	11.3783	2.23e-06	2.55e-05
Gimap1	-0.429384	-0.984301	-0.693062	0.104633	-0.129594	0.234226	-0.159045	0.161645	-0.32069	0.263678	-0.291238	0.554916	4.60349	11.3729	2.24e-06	2.56e-05
Mef2c	-0.156658	-0.0967786	0.0143356	-0.167817	-0.313391	0.145574	0.00317604	-0.202277	0.205453	-0.170993	-0.111114	-0.0598791	9.54527	11.3711	2.24e-06	2.56e-05
Tra2a	-0.753994	-0.0989196	-0.0776213	-0.428851	-0.418362	-0.010489	0.247521	-0.397064	0.644585	-0.676372	-0.0212983	-0.655074	5.95313	11.3698	2.24e-06	2.57e-05
Tmem202	2.84587	2.0179	0.922678	1.09081	1.13906	-0.0482472	-0.832373	0.0438372	-0.87621	1.92319	1.09522	0.827963	0.116324	11.3677	2.25e-06	2.57e-05
Zfp451	-0.173259	-0.200249	-0.120224	-0.1139	-0.649201	0.535301	-0.0608649	-0.569176	0.508311	-0.0530349	-0.0800254	0.0269905	6.07293	11.362	2.26e-06	2.58e-05
Tmem100	0.0453829	-0.290232	-0.553308	0.652612	0.268625	0.383988	0.0539216	0.00554932	0.0483722	0.598691	0.263075	0.335615	6.89713	11.3552	2.27e-06	2.59e-05
Lgals3	1.68707	1.03043	1.68141	0.16277	0.561284	-0.398513	0.157108	1.21226	-1.05515	0.00566171	-0.65098	0.656641	3.17216	11.3503	2.28e-06	2.6e-05
Acvr2a	-0.649049	-0.727162	-0.088399	-0.432606	-1.29673	0.864123	0.128043	-0.657966	0.786009	-0.56065	-0.638763	0.0781138	4.7055	11.3486	2.29e-06	2.6e-05
Amica1	5.508	1.63678	0.647267	5.14279	1.98745	3.15534	0.282052	0.997938	-0.715886	4.86074	0.989511	3.87123	-3.90854	11.3477	2.29e-06	2.6e-05
Fermt3	0.265498	-0.185033	-0.208758	0.299722	0.391249	-0.0915276	-0.174534	0.367525	-0.542059	0.474256	0.0237247	0.450531	9.02222	11.3454	2.29e-06	2.61e-05
Rgs19	-0.301736	-0.296051	-0.24579	-0.00160027	-0.100709	0.0991092	0.0543461	-0.0504487	0.104795	-0.0559464	-0.0502608	-0.00568559	7.61002	11.3273	2.33e-06	2.65e-05
Cd209g	5.83841	-0.163263	2.93273	3.18773	-1.62216	4.80989	0.282052	1.47383	-1.19178	2.90568	-3.09599	6.00167	-3.77654	11.3271	2.33e-06	2.65e-05
Tbc1d8	0.651131	0.591984	0.410162	0.116512	0.0377142	0.078798	-0.124457	-0.144108	0.0196509	0.24097	0.181822	0.0591471	5.83512	11.3249	2.33e-06	2.65e-05
AI606181	-0.810042	-1.02919	-0.208052	-0.984147	-2.11207	1.12792	-0.382158	-1.29093	0.908774	-0.60199	-0.82114	0.21915	1.80345	11.3213	2.34e-06	2.66e-05
Tex264	0.199774	0.43702	0.318252	-0.0791861	0.268562	-0.347748	0.0392924	0.149795	-0.110502	-0.118478	0.118768	-0.237246	5.58248	11.3096	2.36e-06	2.68e-05
Malat1	-1.16806	-0.375802	-0.283521	-0.411598	-0.310024	-0.101573	0.472939	-0.217743	0.690683	-0.884537	-0.0922808	-0.792256	10.0375	11.3062	2.37e-06	2.69e-05
Numb	-0.0310839	-0.585157	-0.288866	0.204119	-0.2591	0.46322	-0.0536625	0.0371905	-0.090853	0.257782	-0.296291	0.554073	8.89095	11.3007	2.38e-06	2.7e-05
Sumo3	0.150094	0.353357	0.130732	0.0248557	0.372725	-0.347869	0.00549369	0.1501	-0.144606	0.019362	0.222625	-0.203263	6.57605	11.291	2.4e-06	2.72e-05
Txndc5	0.328935	0.0951286	0.182513	0.0488611	0.239501	-0.19064	-0.0975609	0.326885	-0.424446	0.146422	-0.0873839	0.233806	7.11742	11.2904	2.4e-06	2.72e-05
Cpeb1	5.23075	4.04398	3.93171	-0.132783	0.331609	-0.464392	-1.43182	0.219345	-1.65117	1.29904	0.112264	1.18678	-0.150855	11.2849	2.41e-06	2.73e-05
Ddx39	0.338823	0.0515738	0.00555201	0.316989	0.435843	-0.118854	-0.0162813	0.389821	-0.406103	0.333271	0.0460218	0.287249	6.19703	11.2789	2.43e-06	2.74e-05
Ctla2b	0.152988	1.26665	0.612405	-0.17743	0.563945	-0.741375	0.281986	-0.0902958	0.372282	-0.459416	0.65424	-1.11366	4.10495	11.2741	2.44e-06	2.75e-05
Knstrn	1.53795	0.813857	2.98439	-0.474911	-0.202055	-0.272856	0.971526	1.96848	-0.996949	-1.44644	-2.17053	0.724093	1.22495	11.2725	2.44e-06	2.75e-05
Cyp51	0.969685	1.21678	0.835669	0.0166194	0.27317	-0.256551	-0.117397	-0.107944	-0.00945302	0.134016	0.381114	-0.247098	4.43146	11.2658	2.45e-06	2.77e-05
Nop10	0.242878	0.859301	0.231004	0.0745121	0.580541	-0.506029	0.0626384	-0.0477564	0.110395	0.0118737	0.628297	-0.616424	5.08026	11.2644	2.46e-06	2.77e-05
Casd1	-0.251566	-0.317088	0.156238	-0.400552	-0.749684	0.349132	0.00725219	-0.276358	0.28361	-0.407804	-0.473326	0.0655222	6.748	11.2607	2.47e-06	2.78e-05
Ttyh2	0.186753	1.50578	1.18743	-1.03066	0.052215	-1.08287	-0.0299786	-0.266137	0.236159	-1.00068	0.318352	-1.31903	3.31746	11.2564	2.47e-06	2.79e-05
Nudt19	0.101504	0.75127	0.0376008	0.102783	0.741267	-0.638484	0.0388803	0.0275976	0.0112826	0.0639029	0.71367	-0.649767	4.53466	11.2507	2.49e-06	2.8e-05
Clec5a	-0.221643	-0.127777	-0.144803	0.0750625	-0.167026	0.242089	0.151902	-0.184053	0.335955	-0.0768395	0.0170264	-0.0938659	7.67742	11.2478	2.49e-06	2.8e-05
Sptbn1	0.900573	1.11043	1.15201	-0.978524	-0.115089	-0.863435	-0.727088	-0.0735117	-0.653576	-0.251436	-0.0415769	-0.209859	3.61319	11.2451	2.5e-06	2.81e-05
Tanc2	-0.225836	-0.33137	-0.0660012	-0.350592	-0.613615	0.263023	-0.190757	-0.348246	0.157488	-0.159834	-0.265369	0.105535	9.27731	11.2345	2.52e-06	2.83e-05
Clk1	-0.303058	-0.435514	-0.0857916	-0.0371092	-0.39771	0.360601	0.180158	-0.0479875	0.228145	-0.217267	-0.349723	0.132456	8.77407	11.2342	2.52e-06	2.83e-05
Rps26	0.394218	1.16339	0.961102	-0.336705	0.262916	-0.599622	0.230179	0.0606323	0.169546	-0.566884	0.202284	-0.769168	3.47291	11.2325	2.53e-06	2.83e-05
Phgdh	0.346031	-0.282661	-0.0715784	0.334911	0.282538	0.0523732	-0.082698	0.493621	-0.576319	0.417609	-0.211082	0.628692	5.19126	11.2317	2.53e-06	2.83e-05
Rad23b	-0.547973	0.227438	-0.25654	-0.473481	-0.390114	-0.083367	-0.182047	-0.874092	0.692045	-0.291434	0.483978	-0.775412	4.37958	11.217	2.56e-06	2.87e-05
Meis3	0.308899	0.494068	0.162184	0.119281	0.59323	-0.473949	-0.0274344	0.261346	-0.28878	0.146715	0.331884	-0.185169	5.95671	11.2161	2.56e-06	2.87e-05
Ampd3	-0.193769	-0.810974	-0.458064	0.182471	-0.491417	0.673888	-0.0818235	-0.138506	0.0566828	0.264295	-0.35291	0.617205	5.10952	11.2082	2.58e-06	2.89e-05
Mgst3	0.0343404	1.06435	0.382857	-0.0918882	0.731698	-0.823586	0.256628	0.0502015	0.206427	-0.348516	0.681497	-1.03001	3.30443	11.2037	2.59e-06	2.89e-05
Got2	0.50429	0.435789	0.256954	0.27665	0.464539	-0.187889	0.029314	0.285704	-0.25639	0.247336	0.178835	0.068501	4.90581	11.1989	2.6e-06	2.9e-05
BC030336	-0.831179	-0.528395	0.055308	-0.789742	-1.06483	0.275085	0.0967451	-0.481124	0.577869	-0.886487	-0.583703	-0.302784	3.74844	11.1888	2.62e-06	2.93e-05
Tmem51	4.77777	3.46062	4.26348	1.42075	-0.0297154	1.45046	0.906462	0.773142	0.133319	0.514284	-0.802858	1.31714	-3.149	11.1846	2.63e-06	2.94e-05
Bcl2a1d	1.13618	1.82531	0.791958	0.743886	1.25095	-0.507068	0.399665	0.217604	0.182061	0.34422	1.03335	-0.689129	0.669508	11.1761	2.65e-06	2.96e-05
Hpgds	-0.296689	-0.0629179	-0.10082	-0.0355593	-0.177558	0.141999	0.16031	-0.21546	0.37577	-0.195869	0.0379023	-0.233771	9.12909	11.1727	2.66e-06	2.96e-05
Gm45222	-1.44114	0.171873	0.142574	-1.36069	-1.04592	-0.314766	0.223024	-1.07522	1.29825	-1.58371	0.0292992	-1.61301	3.37094	11.1717	2.66e-06	2.96e-05
Wipf1	-0.413454	0.309256	-0.084432	-0.345288	-0.377483	0.032195	-0.0162662	-0.771171	0.754905	-0.329022	0.393688	-0.72271	5.62811	11.1657	2.68e-06	2.98e-05
Xdh	6.79748	0.0244964	2.69222	0.679178	0.28975	0.389428	-3.42608	2.95748	-6.38356	4.10526	-2.66773	6.77298	0.0343892	11.1625	2.68e-06	2.98e-05
Entpd1	-0.109618	-0.190836	-0.155291	-0.0231236	-0.264386	0.241263	-0.0687967	-0.228842	0.160045	0.0456731	-0.0355443	0.0812174	9.71091	11.1551	2.7e-06	3e-05
0610012G03Rik	0.351048	0.49442	-0.0556099	0.323141	0.706053	-0.382912	-0.0835175	0.156023	-0.23954	0.406658	0.55003	-0.143372	5.21248	11.1535	2.71e-06	3e-05
Dock11	-0.0465586	-0.161126	0.436538	-0.630365	-1.0563	0.425935	-0.147269	-0.458637	0.311368	-0.483096	-0.597664	0.114568	6.32436	11.1531	2.71e-06	3e-05
Bax	0.151048	0.399436	0.216703	0.0349843	0.471601	-0.436617	0.100639	0.288869	-0.18823	-0.0656548	0.182733	-0.248387	6.21494	11.1472	2.72e-06	3.02e-05
Mpp1	0.248294	0.597755	0.0903097	0.183058	0.481804	-0.298746	0.0250743	-0.0256412	0.0507156	0.157984	0.507445	-0.349461	5.60309	11.1275	2.77e-06	3.07e-05
Erp29	-0.0678667	0.247089	0.0162768	-0.0632235	0.354761	-0.417984	0.02092	0.123949	-0.103029	-0.0841435	0.230812	-0.314955	8.18396	11.1172	2.79e-06	3.09e-05
Gxylt1	-0.255428	-0.399368	-0.258811	-0.0425405	-0.536025	0.493484	-0.0459235	-0.395467	0.349544	0.003383	-0.140557	0.14394	5.61869	11.0991	2.84e-06	3.14e-05
Eef1g	0.375823	0.841062	0.692208	-0.429154	0.213497	-0.642651	-0.112768	0.0646427	-0.177411	-0.316386	0.148854	-0.46524	2.861	11.0976	2.84e-06	3.14e-05
Slc19a1	0.38469	0.265179	0.0808204	0.247087	0.583364	-0.336277	-0.0567834	0.399005	-0.455789	0.30387	0.184359	0.119511	5.4556	11.0912	2.86e-06	3.16e-05
Commd1	0.0679966	0.342273	0.0358157	0.238312	0.760769	-0.522457	0.206131	0.454312	-0.248181	0.0321809	0.306457	-0.274276	4.72742	11.091	2.86e-06	3.16e-05
Pla2g4b	0.365536	-5.35434	-0.438059	0.746034	-4.19826	4.9443	-0.0575611	0.718018	-0.775579	0.803595	-4.91628	5.71988	-1.23343	11.0887	2.86e-06	3.16e-05
Sars	0.14084	0.417931	-0.00690582	0.163029	0.492542	-0.329513	0.0152826	0.0677047	-0.0524221	0.147746	0.424837	-0.277091	6.57359	11.0769	2.89e-06	3.19e-05
Col9a2	3.31867	3.96463	1.69014	-0.503649	0.860606	-1.36425	-2.13217	-1.41389	-0.718287	1.62853	2.27449	-0.645967	-0.928528	11.0769	2.89e-06	3.19e-05
Rgs11	-0.346088	0.347867	0.77728	-1.32789	0.0649786	-1.39287	-0.204519	0.494392	-0.69891	-1.12337	-0.429413	-0.693955	3.38241	11.0734	2.9e-06	3.2e-05
Map1lc3a	0.167175	0.675345	0.183097	-0.0902483	0.537099	-0.627347	-0.0743262	0.0448505	-0.119177	-0.0159221	0.492248	-0.50817	5.33929	11.0721	2.91e-06	3.2e-05
Fez2	-0.0935672	-0.377756	-0.327104	0.271964	0.162737	0.109227	0.0384274	0.213389	-0.174962	0.233537	-0.0506522	0.284189	7.86593	11.0695	2.91e-06	3.2e-05
Cck	1.17342	4.05418	3.49066	-1.51254	0.556357	-2.0689	0.804703	-0.0071573	0.81186	-2.31725	0.563514	-2.88076	-1.16035	11.0661	2.92e-06	3.21e-05
Creb1	-0.354329	-0.242819	0.0539805	-0.334992	-0.700495	0.365503	0.0733176	-0.403696	0.477014	-0.40831	-0.296799	-0.11151	6.51697	11.0597	2.94e-06	3.23e-05
Dctn4	-0.416777	-0.360426	-0.0751885	-0.332983	-0.508059	0.175076	0.00860508	-0.222822	0.231427	-0.341588	-0.285237	-0.0563511	5.87795	11.0589	2.94e-06	3.23e-05
Nelfe	0.384346	0.337989	0.146686	0.158643	0.496935	-0.338292	-0.0790181	0.305631	-0.384649	0.237661	0.191304	0.0463569	5.29304	11.0573	2.94e-06	3.23e-05
Osbpl8	-0.353157	0.178436	0.322768	-0.67147	-0.692523	0.0210533	0.00445524	-0.548191	0.552646	-0.675925	-0.144332	-0.531593	5.61816	11.0558	2.95e-06	3.23e-05
Cd44	3.25166	3.11012	3.47134	-0.226314	0.243223	-0.469537	-0.00662931	0.604447	-0.611076	-0.219685	-0.361224	0.141539	1.08829	11.0461	2.97e-06	3.26e-05
App	0.38891	0.108312	0.251341	-0.126765	-0.101452	-0.0253133	-0.264334	0.0415769	-0.305911	0.137569	-0.143029	0.280598	7.84006	11.0456	2.97e-06	3.26e-05
Gm2956	3.78968	-0.60971	0.00846134	3.16122	2.42453	0.736694	-0.620001	3.0427	-3.6627	3.78122	-0.618171	4.39939	-2.56241	11.0391	2.99e-06	3.27e-05
Xpo7	-0.448426	-0.150199	-0.222091	-0.301235	-0.6912	0.389965	-0.0749007	-0.763092	0.688191	-0.226335	0.071892	-0.298227	5.8107	11.0372	3e-06	3.28e-05
Kif13a	-0.410149	-0.661767	0.0617845	-0.585902	-1.24309	0.657185	-0.113968	-0.519535	0.405567	-0.471934	-0.723552	0.251618	5.14669	11.0261	3.02e-06	3.31e-05
Slc39a4	0.549155	1.12777	0.210172	0.07349	0.909388	-0.835898	-0.265493	-0.00820918	-0.257283	0.338983	0.917597	-0.578614	3.23744	11.024	3.03e-06	3.31e-05
Gm26981	-1.63986	-2.77493	-0.501477	-0.145252	-3.14444	2.99919	0.993135	-0.870992	1.86413	-1.13839	-2.27345	1.13506	-0.876085	11.0234	3.03e-06	3.31e-05
Kpna3	-0.200027	-0.254055	-0.14861	-0.120676	-0.50966	0.388985	-0.0692593	-0.404216	0.334956	-0.0514166	-0.105445	0.0540282	7.2033	11.0219	3.04e-06	3.31e-05
Naip6	-0.333294	-0.362095	0.420271	-0.656972	-0.985631	0.328658	0.096592	-0.203265	0.299857	-0.753564	-0.782365	0.0288011	4.8171	11.0194	3.04e-06	3.32e-05
Actn1	-1.56338	-1.34341	-0.728028	-0.740282	-0.609278	-0.131003	0.0950718	0.00610182	0.08897	-0.835354	-0.61538	-0.219973	3.05629	11.0116	3.06e-06	3.34e-05
Prkcd	-0.189577	-0.281781	-0.175899	-0.0739608	-0.179913	0.105952	-0.0602826	-0.0740303	0.0137477	-0.0136783	-0.105882	0.0922041	8.99834	11.0098	3.07e-06	3.34e-05
Ppid	-0.00126613	-0.440162	-0.0049024	0.0608234	-0.562243	0.623067	0.0571871	-0.126984	0.184171	0.00363627	-0.435259	0.438895	6.01912	10.9972	3.1e-06	3.38e-05
Ngp	0.201891	-0.012259	10.5327	-10.0488	-10.1644	0.11561	0.282052	0.380592	-0.09854	-10.3308	-10.545	0.21415	-4.23343	10.984	3.14e-06	3.41e-05
Znfx1	0.776176	0.23774	0.430317	0.0326833	-0.392963	0.425647	-0.313175	-0.200386	-0.112789	0.345859	-0.192577	0.538436	7.42046	10.9725	3.17e-06	3.45e-05
Atp13a3	-0.215272	-0.136086	0.329501	-0.736287	-1.15865	0.422368	-0.191514	-0.693067	0.501554	-0.544773	-0.465587	-0.079186	5.77717	10.9688	3.18e-06	3.46e-05
Slc2a8	0.483229	-0.0358412	0.145059	0.231695	0.299506	-0.067811	-0.106475	0.480406	-0.586882	0.33817	-0.1809	0.519071	6.50313	10.9663	3.19e-06	3.46e-05
6430511E19Rik	-0.495494	-0.307711	0.359514	-0.613049	-1.56667	0.953622	0.24196	-0.899445	1.1414	-0.855008	-0.667225	-0.187783	3.81457	10.9657	3.19e-06	3.46e-05
Dnajc7	-0.231909	-0.245472	-0.126189	-0.0782695	-0.318641	0.240372	0.027451	-0.199358	0.226809	-0.105721	-0.119283	0.0135627	8.1748	10.9647	3.19e-06	3.46e-05
Igsf23	0.182088	3.26637	2.55159	-2.08745	1.09537	-3.18282	0.282052	0.380592	-0.09854	-2.3695	0.714779	-3.08428	-4.52706	10.9644	3.19e-06	3.46e-05
mt-Rnr2	-0.664283	1.36314	0.460037	-0.844501	-0.202926	-0.641576	0.279819	-1.10603	1.38585	-1.12432	0.903107	-2.02743	8.54964	10.9619	3.2e-06	3.47e-05
Pmaip1	1.33853	1.56477	0.626346	0.327795	0.811191	-0.483396	-0.384386	-0.127233	-0.257153	0.712181	0.938424	-0.226243	3.1962	10.9555	3.22e-06	3.48e-05
Bin2	-0.119292	-0.418393	-0.327173	0.156191	0.0505291	0.105662	-0.0516909	0.141749	-0.193439	0.207882	-0.0912194	0.299101	9.82394	10.955	3.22e-06	3.48e-05
Dctn1	0.790424	-0.0278199	0.0673352	0.327397	0.2658	0.0615972	-0.395692	0.360955	-0.756647	0.723089	-0.0951551	0.818244	6.21344	10.9291	3.29e-06	3.56e-05
Sardh	1.0173	0.696908	0.364511	0.293634	0.719894	-0.42626	-0.359152	0.387497	-0.746648	0.652785	0.332397	0.320388	3.89566	10.9265	3.3e-06	3.57e-05
Neu1	0.384586	0.430545	0.392016	-0.0681116	0.135695	-0.203806	-0.060682	0.0971658	-0.157848	-0.00742961	0.0385289	-0.0459585	6.68635	10.9241	3.31e-06	3.57e-05
Clptm1l	0.273854	0.309888	0.265127	0.0120013	0.142603	-0.130601	0.00327467	0.0978418	-0.0945671	0.00872666	0.044761	-0.0360343	7.79008	10.9238	3.31e-06	3.57e-05
mt-Rnr1	-0.429695	1.42026	0.815303	-0.972508	-0.319955	-0.652553	0.27249	-0.92491	1.1974	-1.245	0.604954	-1.84995	4.28738	10.9218	3.31e-06	3.57e-05
Rb1cc1	-0.433836	-0.355539	-0.0756838	-0.389501	-0.551696	0.162195	-0.0313481	-0.271841	0.240492	-0.358153	-0.279855	-0.0782976	6.10095	10.9172	3.33e-06	3.59e-05
Atp6v0a2	0.15986	-0.494052	-0.235389	0.168765	-0.416555	0.585319	-0.226485	-0.157893	-0.0685923	0.395249	-0.258662	0.653912	8.17199	10.9107	3.35e-06	3.61e-05
Ifit2	2.76225	2.53651	2.64362	0.446786	0.020211	0.426575	0.328151	0.127312	0.200838	0.118636	-0.107101	0.225737	4.35182	10.9095	3.35e-06	3.61e-05
Slc16a1	0.58221	0.657638	0.706789	-0.275507	-0.295996	0.020489	-0.150927	-0.246845	0.0959175	-0.12458	-0.0491513	-0.0754285	5.3073	10.8959	3.39e-06	3.65e-05
Psmd11	0.19701	-0.114249	-0.0874094	0.239552	0.462428	-0.222876	-0.0448671	0.489268	-0.534135	0.284419	-0.0268401	0.311259	6.21132	10.8936	3.4e-06	3.65e-05
Sae1	0.31716	0.0402801	0.127847	0.220771	0.335051	-0.11428	0.0314581	0.422618	-0.39116	0.189313	-0.0875666	0.27688	5.93586	10.8931	3.4e-06	3.65e-05
Ndufa11	0.142945	0.50379	0.0271318	0.155859	0.608188	-0.452329	0.040046	0.13153	-0.0914841	0.115813	0.476658	-0.360845	5.10165	10.892	3.4e-06	3.65e-05
Zfp445	0.0905265	-0.204914	0.139971	-0.364124	-0.943486	0.579363	-0.314679	-0.598602	0.283922	-0.0494443	-0.344885	0.295441	5.31115	10.8885	3.41e-06	3.66e-05
Ict1	0.03711	0.236126	0.0337975	0.0838108	0.716262	-0.632451	0.0804983	0.513933	-0.433435	0.00331254	0.202328	-0.199016	4.47828	10.8814	3.43e-06	3.68e-05
Grrp1	1.62283	1.75754	2.90581	0.456879	0.834467	-0.377589	1.73986	1.98274	-0.242882	-1.28298	-1.14827	-0.134707	-0.438061	10.8782	3.44e-06	3.69e-05
Luc7l3	-0.404958	-0.444071	-0.154628	-0.0767457	-0.534376	0.45763	0.173584	-0.244932	0.418517	-0.25033	-0.289443	0.0391129	6.79961	10.8686	3.47e-06	3.72e-05
Thrsp	-0.253081	-0.0241253	-0.471582	0.181594	0.530247	-0.348653	-0.0369066	0.0827898	-0.119696	0.218501	0.447457	-0.228956	6.19145	10.8572	3.51e-06	3.76e-05
Mif4gd	0.289552	0.413494	0.230299	0.0422447	0.44993	-0.407685	-0.0170082	0.266735	-0.283743	0.059253	0.183195	-0.123942	5.50247	10.8546	3.52e-06	3.76e-05
Dnaaf3	-0.880255	0.406218	-0.215231	-0.987416	-0.821262	-0.166153	-0.322392	-1.44271	1.12032	-0.665024	0.621449	-1.28647	2.76313	10.8457	3.55e-06	3.79e-05
Arpc2	0.0765653	0.390243	0.0302197	0.0808523	0.372329	-0.291477	0.0345066	0.0123059	0.0222007	0.0463457	0.360023	-0.313677	9.00051	10.8454	3.55e-06	3.79e-05
Rpl39	0.074378	1.58881	0.947038	-0.430786	0.186695	-0.617482	0.441874	-0.455075	0.896949	-0.87266	0.64177	-1.51443	3.47298	10.8406	3.56e-06	3.8e-05
Men1	0.1153	-0.0115425	-0.105309	-0.0195547	0.514932	-0.534487	-0.240164	0.421165	-0.661329	0.220609	0.0937668	0.126842	5.69516	10.8325	3.59e-06	3.83e-05
Trip12	-0.158298	0.149207	0.191962	-0.446689	-0.573306	0.126617	-0.0964293	-0.530551	0.434122	-0.350259	-0.0427545	-0.307505	6.35188	10.8303	3.59e-06	3.83e-05
Nfatc3	-0.0532117	-0.106995	0.0652266	-0.383279	-0.80196	0.418681	-0.264841	-0.629738	0.364897	-0.118438	-0.172222	0.0537838	5.94529	10.8283	3.6e-06	3.84e-05
Psmb2	-0.0538635	0.305639	-0.0915412	0.202949	0.575432	-0.372483	0.165271	0.178252	-0.0129805	0.0376777	0.397181	-0.359503	7.00219	10.8232	3.62e-06	3.85e-05
Pik3r1	-0.536025	-0.299147	-0.250299	-0.255454	-0.387746	0.132293	0.0302726	-0.338898	0.36917	-0.285726	-0.0488486	-0.236878	7.10334	10.8192	3.63e-06	3.86e-05
Zmym2	-0.14533	-0.597724	-0.0172638	-0.299408	-0.886569	0.587161	-0.171341	-0.306108	0.134767	-0.128066	-0.580461	0.452394	5.98038	10.8116	3.65e-06	3.89e-05
Casp6	0.130839	-0.0816123	-0.372746	0.652292	0.623835	0.0284569	0.148706	0.332701	-0.183994	0.503586	0.291134	0.212451	5.10459	10.8086	3.66e-06	3.89e-05
Sp4	-0.40602	-1.0177	-0.146991	-0.299017	-1.31701	1.01799	-0.0399884	-0.446304	0.406315	-0.259029	-0.870706	0.611678	3.93399	10.8016	3.69e-06	3.92e-05
Tnfrsf1b	-0.0311365	-0.584894	-0.287676	0.0479373	-0.338706	0.386644	-0.208602	-0.0414879	-0.167114	0.256539	-0.297218	0.553758	9.11875	10.7943	3.71e-06	3.94e-05
Cfl2	-0.360139	0.0275525	-0.266322	-0.233012	-0.338653	0.105641	-0.139195	-0.632527	0.493332	-0.0938167	0.293875	-0.387691	5.17864	10.794	3.71e-06	3.94e-05
Phf11a	3.27215	2.90092	2.20797	0.353779	0.505634	-0.151856	-0.710402	-0.187318	-0.523084	1.06418	0.692952	0.371229	0.0406013	10.7905	3.72e-06	3.95e-05
Rchy1	-0.657318	0.0543552	-0.293614	-0.267505	-0.243907	-0.023598	0.0961988	-0.591876	0.688075	-0.363704	0.347969	-0.711673	4.56695	10.7848	3.74e-06	3.97e-05
Sgsh	-0.40517	-0.869428	-0.437055	-0.113251	-0.666721	0.55347	-0.145135	-0.234348	0.0892124	0.0318844	-0.432373	0.464258	3.99779	10.7762	3.77e-06	3.99e-05
Chmp6	0.270814	0.262229	0.00863996	0.231756	0.517861	-0.286105	-0.0304177	0.264271	-0.294689	0.262174	0.25359	0.0085845	6.23058	10.7758	3.77e-06	3.99e-05
Map4k1	1.25738	1.54686	0.772482	-0.265782	0.489923	-0.755705	-0.750683	-0.284456	-0.466227	0.484902	0.774379	-0.289478	2.22006	10.7745	3.78e-06	3.99e-05
Ncf1	-0.15641	-0.336841	-0.249602	0.0834248	-0.0592832	0.142708	-0.00976746	0.0279563	-0.0377238	0.0931922	-0.0872395	0.180432	9.39491	10.7731	3.78e-06	4e-05
Sec16b	-0.513942	-0.932103	-1.01138	0.468793	-0.0165209	0.485314	-0.0286472	-0.0957994	0.0671522	0.49744	0.0792785	0.418162	4.36787	10.7713	3.79e-06	4e-05
Atr	-0.0715726	-0.290382	0.15205	-0.639424	-1.11211	0.472685	-0.415802	-0.669677	0.253875	-0.223622	-0.442432	0.21881	4.87573	10.7704	3.79e-06	4e-05
Cmtm7	-0.295342	-0.298697	-0.392562	0.100771	0.102124	-0.00135377	0.0035511	0.00825981	-0.00470871	0.0972195	0.0938646	0.00335494	7.72788	10.7643	3.81e-06	4.02e-05
Ndufs6	0.0692669	0.812149	0.307185	-0.0568334	0.622772	-0.679605	0.181085	0.117808	0.0632769	-0.237919	0.504963	-0.742882	4.62496	10.7596	3.83e-06	4.04e-05
Lmna	0.626414	1.00205	1.62432	-0.570526	0.294069	-0.864595	0.427383	0.916344	-0.488961	-0.997909	-0.622275	-0.375634	2.26433	10.7563	3.84e-06	4.04e-05
Gm17705	-1.11048	-0.782588	-0.456767	-0.616598	-0.727638	0.11104	0.0371158	-0.401817	0.438932	-0.653713	-0.325821	-0.327892	2.74383	10.7546	3.84e-06	4.05e-05
Notch2	-0.0756989	-0.308532	0.217926	-0.808334	-1.06078	0.252446	-0.514709	-0.534322	0.0196134	-0.293625	-0.526458	0.232833	6.71226	10.7486	3.86e-06	4.07e-05
Srgn	-0.135187	0.843739	0.181923	-0.156913	0.537485	-0.694398	0.160197	-0.124331	0.284527	-0.31711	0.661815	-0.978926	7.10479	10.747	3.87e-06	4.07e-05
Slc25a19	0.251669	0.0430098	0.0677248	-0.0670709	0.488765	-0.555836	-0.251015	0.51348	-0.764496	0.183945	-0.024715	0.20866	4.82688	10.7413	3.89e-06	4.09e-05
Pin1	0.394208	0.239286	0.0422625	0.277406	0.569681	-0.292275	-0.0745391	0.372657	-0.447196	0.351945	0.197023	0.154922	5.03019	10.7391	3.9e-06	4.09e-05
mt-Co1	-0.0210237	0.96104	0.892519	-0.547631	-0.36257	-0.185061	0.365911	-0.431091	0.797003	-0.913543	0.0685211	-0.982064	7.8405	10.7388	3.9e-06	4.09e-05
Col6a3	-0.61167	-1.09999	-0.199341	-0.800213	-1.49338	0.693166	-0.387883	-0.592728	0.204845	-0.412329	-0.900651	0.488322	4.06938	10.7382	3.9e-06	4.09e-05
Gmfb	-0.0167426	-0.00843439	0.138596	-0.103242	-0.537877	0.434636	0.0520964	-0.390847	0.442944	-0.155338	-0.14703	-0.00830823	7.15268	10.7364	3.91e-06	4.1e-05
Smim14	0.222002	0.510808	0.186197	0.030909	0.152909	-0.122	-0.00489617	-0.171703	0.166807	0.0358051	0.324612	-0.288807	6.98995	10.7331	3.92e-06	4.11e-05
Pnn	-0.116361	-0.497876	0.0106395	0.0101413	-0.48062	0.490762	0.137141	0.0278946	0.109247	-0.127	-0.508515	0.381515	7.04873	10.731	3.92e-06	4.11e-05
Syk	-0.350432	-0.39031	-0.0958883	-0.405101	-0.494665	0.0895638	-0.150558	-0.200243	0.0496854	-0.254544	-0.294422	0.0398784	7.61473	10.7285	3.93e-06	4.12e-05
Hcfc1	-0.162393	-0.376564	0.167283	-0.737161	-1.01109	0.273927	-0.407484	-0.46724	0.0597559	-0.329677	-0.543847	0.214171	6.12252	10.7269	3.94e-06	4.12e-05
Pithd1	-0.0652316	0.0851106	-0.274599	0.173211	0.640775	-0.467564	-0.0361565	0.281065	-0.317222	0.209367	0.35971	-0.150342	5.75776	10.7096	4e-06	4.18e-05
Il1b	2.70588	2.62624	1.67714	0.117004	1.30562	-1.18861	-0.911731	0.356521	-1.26825	1.02873	0.949097	0.0796374	2.39914	10.7055	4.02e-06	4.2e-05
Rras2	-0.837617	-0.278225	-0.37432	-0.300725	-0.177834	-0.122891	0.162572	-0.273929	0.436501	-0.463297	0.0960951	-0.559392	4.94865	10.6959	4.05e-06	4.23e-05
P2rx7	0.168807	-0.473348	-0.121957	0.146279	-0.399097	0.545376	-0.144485	-0.0477058	-0.0967792	0.290764	-0.351391	0.642155	7.97541	10.6912	4.07e-06	4.24e-05
Gemin7	-0.0687309	0.211139	-0.0702119	0.188508	0.638826	-0.450318	0.187027	0.357475	-0.170448	0.001481	0.281351	-0.27987	5.31124	10.6909	4.07e-06	4.24e-05
Lrrc45	0.266171	-0.342247	-0.0137986	0.172564	0.293748	-0.121185	-0.107406	0.622197	-0.729603	0.279969	-0.328449	0.608418	6.77773	10.6839	4.09e-06	4.27e-05
Gm9843	0.37675	1.17514	0.978838	-0.0893142	0.600833	-0.690147	0.512774	0.404529	0.108244	-0.602088	0.196303	-0.798391	1.56834	10.6781	4.11e-06	4.29e-05
Msn	0.390922	-0.0305643	0.175857	0.102194	-0.0561613	0.158355	-0.112872	0.15026	-0.263131	0.215066	-0.206421	0.421487	9.72665	10.6765	4.12e-06	4.29e-05
Rpl35	0.790163	1.46724	0.591999	0.204583	0.84608	-0.641497	0.00641927	-0.0291645	0.0355838	0.198163	0.875244	-0.677081	2.09877	10.6726	4.13e-06	4.3e-05
Gpr22	-4.29707	-1.84737	1.20274	-5.12139	-3.38353	-1.73787	0.378425	-0.333408	0.711833	-5.49982	-3.05012	-2.4497	-0.715331	10.6721	4.14e-06	4.3e-05
Sin3b	0.141338	0.163425	0.177416	-0.0427823	0.301917	-0.344699	-0.00670453	0.315907	-0.322611	-0.0360777	-0.0139901	-0.0220876	6.44781	10.6692	4.15e-06	4.31e-05
Hes6	0.0117742	0.137093	-0.189246	0.256708	0.744911	-0.488203	0.0556885	0.418572	-0.362884	0.20102	0.326338	-0.125319	5.49231	10.6683	4.15e-06	4.31e-05
Plbd1	6.75807	1.10806	4.23663	3.10662	-0.366064	3.47269	0.585184	2.7625	-2.17732	2.52144	-3.12857	5.65001	-1.73188	10.6611	4.18e-06	4.34e-05
Dhrs3	0.181364	0.428938	0.0890941	0.0731598	0.39178	-0.31862	-0.0191103	0.0519366	-0.0710469	0.0922701	0.339843	-0.247573	8.01799	10.66	4.18e-06	4.34e-05
Zmiz1	0.0186481	-0.368477	0.104756	-0.385308	-0.703079	0.317771	-0.2992	-0.229846	-0.0693546	-0.0861078	-0.473233	0.387125	7.92611	10.6598	4.18e-06	4.34e-05
F11r	-0.300311	-0.16967	-0.264709	0.00942222	-0.0738986	0.0833208	0.0450239	-0.168937	0.213961	-0.0356017	0.0950388	-0.130641	10.0526	10.6582	4.19e-06	4.34e-05
Cebpd	-0.145254	-0.546552	-0.509378	0.277967	0.247457	0.0305103	-0.0861575	0.284631	-0.370788	0.364124	-0.0371741	0.401299	6.35737	10.6378	4.27e-06	4.42e-05
Lrp10	0.471169	0.204937	0.149415	0.00353972	0.190127	-0.186587	-0.318215	0.134605	-0.452819	0.321754	0.0555225	0.266232	7.95494	10.6375	4.27e-06	4.42e-05
Bub3	0.0994177	0.0112064	-0.133804	0.28844	0.457508	-0.169068	0.0552188	0.312498	-0.25728	0.233221	0.14501	0.0882113	7.07956	10.6369	4.27e-06	4.42e-05
Sag	3.03149	1.59805	1.65972	0.222924	0.542501	-0.319576	-1.14885	0.604173	-1.75302	1.37177	-0.0616719	1.43344	-0.312526	10.6348	4.28e-06	4.42e-05
Fam64a	2.81188	2.04162	2.59486	0.853707	1.03843	-0.184721	0.636686	1.59167	-0.954983	0.217021	-0.553242	0.770263	1.28853	10.6298	4.3e-06	4.44e-05
Mnda	4.02522	4.20068	4.17949	0.971242	0.0519739	0.919268	1.12552	0.0307808	1.09473	-0.154273	0.0211931	-0.175466	-1.62143	10.6294	4.3e-06	4.44e-05
Ebna1bp2	0.208498	0.213466	-0.01191	0.275217	0.546939	-0.271721	0.0548095	0.321563	-0.266753	0.220408	0.225376	-0.00496811	5.71058	10.6283	4.3e-06	4.44e-05
Arap2	0.454809	1.02134	0.937862	-0.299636	-0.352571	0.0529352	0.183418	-0.436046	0.619463	-0.483053	0.0834746	-0.566528	4.10941	10.62	4.33e-06	4.47e-05
P4ha1	-0.306348	-0.0813633	0.0769708	-0.264679	-0.46116	0.19648	0.11864	-0.302825	0.421465	-0.383319	-0.158334	-0.224985	8.62691	10.6024	4.4e-06	4.54e-05
Mrpl27	0.0510397	0.542074	0.241274	0.119384	0.60336	-0.483976	0.309618	0.30256	0.00705812	-0.190234	0.3008	-0.491034	3.88732	10.6015	4.41e-06	4.54e-05
Srsf11	-0.33955	-0.10559	0.128956	-0.376588	-0.413949	0.0373606	0.0919166	-0.179403	0.27132	-0.468505	-0.234546	-0.233959	7.95557	10.5989	4.42e-06	4.55e-05
Gm38335	3.56292	1.14084	3.43212	0.412854	-0.0363045	0.449158	0.282052	2.25497	-1.97292	0.130802	-2.29128	2.42208	-3.37064	10.585	4.47e-06	4.6e-05
Fdx1l	0.351395	0.554729	0.29663	-0.0876867	0.485408	-0.573094	-0.142452	0.227308	-0.36976	0.054765	0.2581	-0.203335	3.43081	10.5846	4.47e-06	4.6e-05
Ikbkap	0.151375	-0.185168	0.135775	0.0587535	-0.724871	0.783624	0.0431531	-0.403928	0.447082	0.0156004	-0.320942	0.336543	5.4432	10.5834	4.48e-06	4.6e-05
Bach1	-0.807805	-0.23327	-0.164418	-0.590855	-0.628449	0.0375944	0.0525318	-0.559597	0.612129	-0.643386	-0.0688516	-0.574535	4.51359	10.582	4.48e-06	4.61e-05
Kdm5d	-0.344013	-0.166693	-0.0878152	-0.235421	-0.742732	0.507311	0.0207765	-0.663854	0.684631	-0.256198	-0.0788781	-0.177319	4.69012	10.5744	4.51e-06	4.63e-05
Ppp1r14b	-0.0124125	0.163825	-0.0680415	0.0738073	0.706858	-0.633051	0.0181783	0.474992	-0.456814	0.055629	0.231866	-0.176237	4.23403	10.5732	4.52e-06	4.64e-05
Pgm2	0.361973	0.679372	0.0944884	0.161439	0.462039	-0.3006	-0.106046	-0.122845	0.0167986	0.267485	0.584883	-0.317399	5.29074	10.5662	4.55e-06	4.66e-05
Kcnd1	-0.33744	-0.859658	-0.451294	0.0254647	-0.390056	0.415521	-0.0883893	0.0183076	-0.106697	0.113854	-0.408364	0.522218	6.58981	10.5636	4.56e-06	4.67e-05
Mob1b	-0.371494	0.347316	0.131291	-0.470742	-0.938379	0.467636	0.0320423	-1.1544	1.18645	-0.502785	0.216025	-0.71881	4.39871	10.5572	4.59e-06	4.7e-05
Acsl1	0.258118	-0.627456	0.171097	-0.0392161	-0.777492	0.738276	-0.126237	0.0210606	-0.147298	0.0870211	-0.798553	0.885574	5.87441	10.5533	4.6e-06	4.71e-05
Btbd3	-0.691976	-0.784198	-0.477615	0.0990115	-0.462754	0.561765	0.313373	-0.15617	0.469543	-0.214361	-0.306583	0.0922222	4.23896	10.5503	4.61e-06	4.72e-05
Rhbdf2	0.871927	-0.215165	0.196956	0.184321	0.123427	0.0608938	-0.490651	0.535548	-1.0262	0.674971	-0.412121	1.08709	5.07537	10.5469	4.63e-06	4.73e-05
Pfkfb2	-0.581283	-0.74659	0.0690124	-0.922492	-1.3276	0.40511	-0.272197	-0.511999	0.239803	-0.650295	-0.815603	0.165307	3.03365	10.5375	4.67e-06	4.77e-05
Cdk19	-0.190194	-0.0246545	0.161515	-0.387626	-0.747998	0.360371	-0.0359167	-0.561828	0.525911	-0.35171	-0.18617	-0.16554	6.27269	10.5319	4.69e-06	4.79e-05
St6gal1	0.520929	0.34922	0.556377	-0.0313001	-0.156699	0.125399	0.00414759	0.0504576	-0.04631	-0.0354477	-0.207156	0.171709	6.63332	10.5194	4.74e-06	4.84e-05
Sumf2	0.306895	0.396034	0.115331	0.146306	0.663897	-0.517591	-0.0452585	0.383194	-0.428453	0.191564	0.280703	-0.0891387	5.25857	10.5142	4.77e-06	4.86e-05
Dgat2	4.02471	4.62809	2.08416	0.228374	1.52844	-1.30006	-1.71217	-1.01549	-0.696682	1.94054	2.54392	-0.603379	-1.22439	10.5102	4.78e-06	4.87e-05
Gm1966	1.35434	1.27884	1.50698	-0.836242	-0.739152	-0.0970899	-0.683604	-0.511007	-0.172597	-0.152638	-0.228145	0.0755066	2.66166	10.5042	4.81e-06	4.9e-05
Ppp2r5e	-0.905936	-0.167873	-0.166808	-0.602184	-0.777716	0.175532	0.136944	-0.776651	0.913595	-0.739128	-0.00106467	-0.738064	4.31548	10.4987	4.83e-06	4.92e-05
Tmx4	-0.2308	-0.0536732	0.150295	-0.318516	-0.52544	0.206924	0.0625796	-0.321471	0.384051	-0.381095	-0.203968	-0.177127	7.20372	10.4948	4.85e-06	4.93e-05
Il2rg	1.47192	0.597328	0.901362	0.455365	0.369261	0.0861049	-0.11519	0.673295	-0.788485	0.570555	-0.304034	0.874589	2.58629	10.494	4.85e-06	4.93e-05
Uqcc2	0.163745	0.699143	0.254122	0.0237943	0.669393	-0.645599	0.114171	0.224372	-0.110201	-0.0903768	0.445021	-0.535398	4.38614	10.4889	4.88e-06	4.95e-05
Oard1	-0.324928	-0.363111	-0.285249	-0.0172753	-0.225346	0.20807	0.0224044	-0.147484	0.169888	-0.0396797	-0.0778617	0.0381821	5.60608	10.4887	4.88e-06	4.95e-05
Adrbk2	0.01607	-0.29418	-0.208291	0.152363	-0.488535	0.640897	-0.0719989	-0.402647	0.330648	0.224361	-0.0858882	0.31025	5.1804	10.4875	4.88e-06	4.95e-05
Slc52a2	0.427128	0.19739	0.0061935	0.164101	0.555091	-0.39099	-0.256834	0.363894	-0.620728	0.420935	0.191197	0.229738	5.09862	10.4874	4.88e-06	4.95e-05
Rpl23	0.185866	1.27067	0.715632	-0.36399	0.314262	-0.678251	0.165777	-0.240781	0.406557	-0.529766	0.555042	-1.08481	3.45456	10.4855	4.89e-06	4.96e-05
Arf6	-0.00821644	-0.0656615	-0.271567	0.227181	0.449636	-0.222455	-0.0361695	0.243731	-0.2799	0.26335	0.205905	0.0574451	6.95655	10.4679	4.97e-06	5.03e-05
Crlf3	-0.364053	-0.415962	-0.364415	0.0134126	-0.0830262	0.0964387	0.0130508	-0.0314794	0.0445302	0.000361809	-0.0515467	0.0519086	7.38668	10.4627	4.99e-06	5.06e-05
Tmem42	0.589358	0.31153	0.369712	0.171383	0.427608	-0.256225	-0.0482629	0.48579	-0.534053	0.219646	-0.0581824	0.277828	3.91485	10.4574	5.02e-06	5.08e-05
Mfsd13a	0.563598	0.763881	0.613749	-0.187135	0.39363	-0.580764	-0.136984	0.243497	-0.380481	-0.0501511	0.150132	-0.200283	3.59851	10.4523	5.04e-06	5.1e-05
Stard3nl	-0.146914	0.270972	-0.198178	0.141502	0.0608106	0.0806911	0.0902381	-0.408339	0.498578	0.0512635	0.46915	-0.417886	7.33601	10.4484	5.06e-06	5.11e-05
Nop58	-0.368633	0.0732332	-0.392162	-0.129157	-0.319089	0.189931	-0.152687	-0.784484	0.631797	0.0235297	0.465396	-0.441866	4.94666	10.4479	5.06e-06	5.11e-05
H2-T24	-0.209258	-0.538677	0.0184081	-0.170121	-0.840056	0.669936	0.0575458	-0.282971	0.340516	-0.227666	-0.557086	0.329419	4.66815	10.4478	5.06e-06	5.11e-05
Rab34	-0.0873061	0.103369	0.275394	-0.29331	0.323292	-0.616602	0.0693907	0.495318	-0.425927	-0.3627	-0.172026	-0.190675	4.75358	10.4371	5.11e-06	5.16e-05
Epn2	-0.336021	-0.895581	-0.381582	-0.183903	-0.680312	0.496409	-0.229463	-0.166313	-0.0631507	0.0455603	-0.514	0.55956	4.94443	10.4234	5.17e-06	5.22e-05
Nhsl2	-0.0568761	-0.882722	-0.0574363	-0.0899825	-1.10638	1.0164	-0.0905427	-0.281093	0.190551	0.000560222	-0.825286	0.825846	4.66657	10.4194	5.19e-06	5.23e-05
Vps54	-0.1254	-0.0936122	0.272793	-0.39445	-0.860754	0.466304	0.00374404	-0.494348	0.498093	-0.398194	-0.366406	-0.0317881	6.03796	10.4131	5.22e-06	5.26e-05
Synj1	-0.0257101	-0.119249	-0.0631086	-0.0663241	-0.513602	0.447278	-0.103723	-0.457462	0.353739	0.0373986	-0.0561406	0.0935391	6.48045	10.409	5.24e-06	5.28e-05
Zfp715	-0.295736	-0.452922	0.0714978	-0.262867	-0.65886	0.395993	0.104367	-0.13444	0.238807	-0.367234	-0.52442	0.157186	7.10463	10.4021	5.27e-06	5.3e-05
Plxdc1	0.400191	0.172126	0.00523614	0.135559	0.236758	-0.101199	-0.259396	0.0698681	-0.329264	0.394955	0.16689	0.228065	7.60657	10.402	5.27e-06	5.3e-05
Man2c1	0.509205	0.372356	0.301053	0.121197	0.312713	-0.191517	-0.0869558	0.24141	-0.328366	0.208152	0.0713031	0.136849	6.13117	10.3996	5.29e-06	5.31e-05
Nop16	0.0255494	0.421464	0.0641587	0.00350587	0.634348	-0.630842	0.0421152	0.277043	-0.234927	-0.0386093	0.357305	-0.395914	5.24563	10.3975	5.3e-06	5.32e-05
Frmd4a	-0.206583	-0.524244	-0.0837734	-0.0860178	-0.411263	0.325245	0.0367915	0.0292082	0.00758329	-0.122809	-0.440471	0.317662	9.11799	10.3939	5.31e-06	5.33e-05
Gabbr1	-0.781267	-0.234968	-0.306223	-0.482624	-0.250808	-0.231816	-0.00758004	-0.322062	0.314482	-0.475044	0.0712544	-0.546298	4.95344	10.3884	5.34e-06	5.36e-05
Wdr18	0.43779	0.171525	-0.0326206	0.219158	0.484551	-0.265393	-0.251253	0.280405	-0.531658	0.470411	0.204146	0.266265	5.49896	10.3863	5.35e-06	5.36e-05
Mynn	-0.0318801	-0.640394	-0.057033	0.0133216	-0.843146	0.856468	-0.0118313	-0.259786	0.247954	0.0251529	-0.583361	0.608514	5.66324	10.3847	5.36e-06	5.37e-05
Cnot2	-0.353439	-0.152048	-0.0805816	-0.105073	-0.239548	0.134475	0.167785	-0.168082	0.335867	-0.272858	-0.0714659	-0.201392	7.43946	10.3833	5.36e-06	5.37e-05
Hlx	0.510017	0.515442	0.308459	0.114455	0.383658	-0.269203	-0.0871023	0.176675	-0.263778	0.201558	0.206983	-0.00542548	4.81021	10.3829	5.37e-06	5.37e-05
Epm2aip1	-0.289214	-0.392302	-0.090699	-0.25692	-0.95551	0.69859	-0.0584055	-0.653907	0.595501	-0.198515	-0.301603	0.103089	5.44467	10.3823	5.37e-06	5.37e-05
Ppan	0.505484	0.260299	-0.0931649	0.431813	0.698013	-0.2662	-0.166836	0.34455	-0.511386	0.598649	0.353464	0.245185	5.42286	10.3819	5.37e-06	5.37e-05
Ppp2cb	-0.584775	0.001549	-0.447516	-0.255429	0.0732525	-0.328682	-0.118171	-0.375812	0.257642	-0.137259	0.449065	-0.586324	5.71426	10.3801	5.38e-06	5.38e-05
Slc39a11	0.467062	0.145473	0.153852	0.0515623	0.370381	-0.318819	-0.261648	0.37876	-0.640408	0.31321	-0.00837934	0.321589	5.73975	10.3709	5.43e-06	5.42e-05
Nek7	-0.117704	0.131608	0.131033	-0.148509	-0.376708	0.228199	0.100229	-0.377283	0.477512	-0.248737	0.000575082	-0.249313	7.71472	10.3676	5.44e-06	5.43e-05
Rbm26	-0.197007	-0.196673	0.034104	-0.166506	-0.54299	0.376483	0.0646048	-0.312213	0.376818	-0.231111	-0.230777	-0.000334422	6.40585	10.3635	5.46e-06	5.45e-05
2210013O21Rik	0.0554125	1.00135	0.346366	0.0725105	0.653321	-0.58081	0.363464	-0.00166443	0.365128	-0.290953	0.654985	-0.945938	4.07357	10.3397	5.58e-06	5.56e-05
Pes1	0.428106	0.331781	0.191071	0.173427	0.224494	-0.0510668	-0.0636073	0.0837841	-0.147391	0.237034	0.14071	0.0963246	5.73186	10.3396	5.58e-06	5.56e-05
Selm	0.137899	1.1234	0.85984	-0.406583	0.852763	-1.25935	0.315358	0.589206	-0.273848	-0.721941	0.263557	-0.985498	1.56603	10.3374	5.59e-06	5.57e-05
Gm10269	1.07026	1.12414	0.624806	0.492506	0.785656	-0.29315	0.0470534	0.286327	-0.239273	0.445453	0.49933	-0.0538766	1.03128	10.3363	5.6e-06	5.57e-05
Rpl21	0.940755	1.39396	0.97557	-0.25923	0.471012	-0.730242	-0.224415	0.0526191	-0.277034	-0.0348148	0.418393	-0.453208	2.28986	10.3266	5.65e-06	5.62e-05
Scap	0.431035	-0.0216609	-0.0698969	0.149855	0.282071	-0.132216	-0.351077	0.233835	-0.584912	0.500932	0.048236	0.452696	6.04887	10.3226	5.67e-06	5.63e-05
Ggt5	-0.000307409	-0.75265	-0.401162	0.302305	-0.237202	0.539507	-0.0985492	0.114286	-0.212835	0.400855	-0.351488	0.752343	5.74443	10.317	5.7e-06	5.66e-05
Gngt2	-0.172544	0.467142	-0.0562489	-0.016296	0.5702	-0.586496	0.0999993	0.0468097	0.0531896	-0.116295	0.523391	-0.639686	6.83395	10.317	5.7e-06	5.66e-05
Atp13a2	0.44557	-0.127215	0.157429	0.117322	0.20471	-0.0873885	-0.170819	0.489354	-0.660173	0.288141	-0.284644	0.572785	7.554	10.3123	5.72e-06	5.68e-05
Plxnd1	3.17072	3.41349	4.05959	0.125758	-0.130628	0.256385	1.01463	0.515477	0.499152	-0.888872	-0.646105	-0.242767	-0.613143	10.3118	5.72e-06	5.68e-05
Ifi35	0.378289	0.141302	-0.125887	0.538774	0.655697	-0.116923	0.0345981	0.388508	-0.35391	0.504176	0.267189	0.236987	5.92512	10.3038	5.77e-06	5.71e-05
4833407H14Rik	1.72977	1.86168	3.00866	-0.020609	-0.204858	0.184249	1.25828	0.942124	0.316152	-1.27888	-1.14698	-0.131903	0.0243723	10.3006	5.78e-06	5.73e-05
Tmsb4x	0.0325198	0.542433	0.00653603	0.185611	0.652747	-0.467136	0.159628	0.11685	0.0427779	0.0259838	0.535897	-0.509913	12.5163	10.2999	5.79e-06	5.73e-05
Rasl11a	3.2545	4.79743	3.02096	0.597038	1.48095	-0.883912	0.363497	-0.295521	0.659018	0.23354	1.77647	-1.54293	-1.33053	10.286	5.86e-06	5.8e-05
Gabarap	0.050168	0.677897	0.0828189	0.0570633	0.500405	-0.443342	0.0897142	-0.0946732	0.184387	-0.0326509	0.595078	-0.627729	7.891	10.284	5.87e-06	5.81e-05
Sipa1	0.331065	-0.487006	-0.0393856	0.154468	0.0461126	0.108355	-0.215983	0.493733	-0.709716	0.370451	-0.447621	0.818071	8.75433	10.278	5.9e-06	5.83e-05
Ndufb11	0.112043	0.526345	0.0569641	0.174868	0.655376	-0.480508	0.119789	0.185996	-0.0662066	0.0550792	0.469381	-0.414302	5.15154	10.2755	5.92e-06	5.84e-05
Nbeal1	-0.495545	-0.137831	-0.153595	-0.360902	-0.761396	0.400493	-0.0189523	-0.777159	0.758207	-0.34195	0.0157636	-0.357714	4.85497	10.2645	5.98e-06	5.9e-05
Laptm5	0.21106	0.122656	0.0865257	0.0280036	0.14482	-0.116817	-0.0965311	0.10869	-0.205221	0.124535	0.0361306	0.0884041	12.428	10.2624	5.99e-06	5.91e-05
Ppp6r3	-0.232092	-0.45105	0.0281755	-0.31501	-0.741429	0.426419	-0.0547427	-0.262203	0.20746	-0.260267	-0.479226	0.218958	6.59822	10.2616	5.99e-06	5.91e-05
Rabep2	0.446398	-0.0979406	0.094548	0.143699	0.224908	-0.0812085	-0.208151	0.417396	-0.625547	0.35185	-0.192489	0.544338	5.76205	10.2575	6.01e-06	5.92e-05
Rab27a	-0.515435	0.517529	0.28166	-0.726493	-0.800807	0.0743143	0.0706026	-1.03668	1.10728	-0.797095	0.235869	-1.03296	4.88919	10.257	6.02e-06	5.92e-05
Fgf11	-1.42354	-0.981899	-0.48389	-1.08854	-1.46125	0.372714	-0.148884	-0.963242	0.814358	-0.939654	-0.498009	-0.441645	2.26444	10.2569	6.02e-06	5.92e-05
Gpx4	0.310341	0.666875	0.335553	0.0193841	0.421643	-0.402259	0.0445966	0.0903208	-0.0457242	-0.0252125	0.331322	-0.356535	4.63123	10.2514	6.05e-06	5.95e-05
Il12rb2	3.38723	3.21819	1.57633	0.131633	-0.503864	0.635497	-1.67927	-2.14572	0.46645	1.8109	1.64185	0.169047	0.733443	10.2508	6.05e-06	5.95e-05
Antxr2	3.12431	1.89348	1.81136	-0.212129	-0.347828	0.135699	-1.52508	-0.42995	-1.09513	1.31295	0.0821218	1.23083	2.3318	10.2494	6.06e-06	5.95e-05
Rnase6	-0.214344	-0.493248	-0.738547	0.560271	-0.361303	0.921574	0.0360675	-0.606603	0.64267	0.524204	0.245299	0.278904	4.01115	10.2454	6.08e-06	5.97e-05
Zfp710	-0.310636	-0.549595	-0.298688	-0.141985	-0.314757	0.172772	-0.130036	-0.0638499	-0.0661866	-0.0119486	-0.250908	0.238959	7.82616	10.2452	6.08e-06	5.97e-05
Pepd	0.276937	0.122655	-0.0255904	0.171528	0.328859	-0.157331	-0.130999	0.180614	-0.311613	0.302527	0.148245	0.154283	6.98478	10.2404	6.11e-06	5.99e-05
Akna	0.207284	-0.593695	-0.103733	0.142203	-0.106459	0.248662	-0.168815	0.383502	-0.552316	0.311017	-0.489961	0.800979	8.559	10.24	6.11e-06	5.99e-05
Kcnk6	-0.158569	-0.352767	-0.00295249	-0.209663	-0.775083	0.56542	-0.054046	-0.425269	0.371223	-0.155617	-0.349814	0.194198	8.1225	10.2359	6.13e-06	6.01e-05
Drap1	0.0604133	0.51359	0.203294	-0.181994	0.444723	-0.626717	-0.0391138	0.134427	-0.173541	-0.14288	0.310296	-0.453177	5.09618	10.2353	6.14e-06	6.01e-05
Rexo2	-0.072928	0.298696	-0.0845817	0.0923468	0.606644	-0.514297	0.0806931	0.223366	-0.142673	0.0116537	0.383278	-0.371624	5.74779	10.2291	6.17e-06	6.04e-05
Ndufv3	0.232216	0.619054	0.204007	0.0448459	0.45838	-0.413534	0.0166365	0.0433332	-0.0266967	0.0282094	0.415047	-0.386838	5.45374	10.2212	6.22e-06	6.08e-05
Aes	0.378884	0.481064	0.194955	-0.0189794	0.324825	-0.343805	-0.202908	0.038717	-0.241625	0.183929	0.286109	-0.10218	5.80616	10.2193	6.23e-06	6.09e-05
Rap1a	-0.665	0.133458	-0.14942	-0.267296	-0.266966	-0.000329896	0.248284	-0.549845	0.798129	-0.51558	0.282879	-0.798459	5.98203	10.2188	6.23e-06	6.09e-05
Epb41	0.252803	-0.306917	0.237234	-0.384344	-0.739348	0.355004	-0.399914	-0.195197	-0.204717	0.0155691	-0.544151	0.55972	6.11091	10.2149	6.25e-06	6.1e-05
D230017M19Rik	-0.578559	-1.79014	-0.491858	-0.326945	-1.88303	1.55608	-0.240243	-0.584745	0.344502	-0.0867016	-1.29828	1.21158	2.32653	10.2149	6.25e-06	6.1e-05
Cenpf	2.00463	1.01079	1.82301	-0.0410359	-0.417421	0.376385	-0.222659	0.394799	-0.617458	0.181623	-0.81222	0.993843	2.41798	10.2142	6.26e-06	6.1e-05
Grpel1	0.0169968	0.0405116	-0.223791	0.343838	0.599538	-0.2557	0.10305	0.335235	-0.232185	0.240788	0.264303	-0.0235147	5.72401	10.2109	6.28e-06	6.12e-05
A430093F15Rik	3.41642	4.73749	2.074	0.0132083	0.644201	-0.630992	-1.32921	-2.01929	0.690081	1.34242	2.66349	-1.32107	-1.31748	10.1984	6.35e-06	6.19e-05
Eogt	-0.248463	-0.33166	0.219675	-0.509218	-0.859129	0.349911	-0.041079	-0.307794	0.266715	-0.468139	-0.551335	0.0831964	5.09958	10.1923	6.38e-06	6.22e-05
Hmha1	0.313674	-0.436761	-0.0275998	0.163221	0.0436264	0.119595	-0.178052	0.452788	-0.63084	0.341274	-0.409162	0.750435	9.72455	10.1899	6.4e-06	6.23e-05
Lmf2	0.557467	0.0908273	0.0950602	0.327957	0.377757	-0.0497994	-0.134449	0.381989	-0.516439	0.462406	-0.00423288	0.466639	6.82344	10.1847	6.43e-06	6.25e-05
Herc2	-0.218112	-0.140618	0.00320273	-0.386276	-0.562198	0.175922	-0.164962	-0.418377	0.253415	-0.221314	-0.143821	-0.077493	7.6247	10.1838	6.43e-06	6.26e-05
Sqrdl	-0.44652	-0.468289	-0.411838	-0.0233418	-0.152152	0.12881	0.01134	-0.0957001	0.10704	-0.0346818	-0.0564515	0.0217697	6.8099	10.181	6.45e-06	6.27e-05
2020-03-02	0.139099	-0.0600687	-0.244995	0.373417	0.467736	-0.0943195	-0.010677	0.28281	-0.293487	0.384094	0.184926	0.199168	7.06163	10.1788	6.46e-06	6.28e-05
Trappc2l	0.0724916	0.900496	0.144991	0.0912812	0.653848	-0.562567	0.16378	-0.101658	0.265438	-0.0724991	0.755506	-0.828005	5.08216	10.1777	6.47e-06	6.28e-05
Olfr111	0.789215	1.71152	1.80281	-0.270001	-0.250679	-0.0193218	0.743594	-0.159389	0.902983	-1.0136	-0.0912902	-0.922305	1.0252	10.1775	6.47e-06	6.28e-05
Zfp110	0.0410275	-0.452184	-0.334587	0.360238	-0.222605	0.582842	-0.0153765	-0.105007	0.0896307	0.375614	-0.117597	0.493212	6.49276	10.1736	6.5e-06	6.3e-05
Camk1d	-0.0706612	0.00204264	-0.0316809	-0.160457	-0.524108	0.363651	-0.121476	-0.557831	0.436355	-0.0389803	0.0337236	-0.0727038	6.79763	10.1554	6.6e-06	6.4e-05
Prdm2	-0.726927	-0.287043	-0.00261854	-0.778252	-0.914942	0.136689	-0.0539438	-0.630517	0.576573	-0.724309	-0.284425	-0.439884	4.50734	10.1532	6.62e-06	6.41e-05
Aurka	1.49121	0.851986	1.50797	-0.0161387	0.317878	-0.334017	0.000625762	0.973862	-0.973236	-0.0167645	-0.655984	0.63922	2.00465	10.1502	6.64e-06	6.42e-05
Idh3a	0.378377	0.417017	0.0268046	0.33736	0.501871	-0.164511	-0.0142127	0.111658	-0.125871	0.351573	0.390213	-0.0386399	5.76752	10.1469	6.66e-06	6.44e-05
Stambpl1	-0.298784	-0.628656	-0.329795	0.163781	-0.100565	0.264346	0.13277	0.198296	-0.0655261	0.0310113	-0.298861	0.329872	6.2805	10.1448	6.67e-06	6.45e-05
Ran	0.242949	0.507555	0.06292	0.234942	0.551882	-0.316941	0.0549127	0.107248	-0.0523349	0.180029	0.444635	-0.264606	5.54615	10.1417	6.69e-06	6.46e-05
Tln1	0.758454	0.0274237	0.246805	-0.0690349	-0.130589	0.0615539	-0.580684	0.0887923	-0.669477	0.511649	-0.219381	0.731031	8.76596	10.1353	6.73e-06	6.5e-05
Fam126b	-0.566827	-0.443474	-0.0356318	-0.351971	-0.950402	0.598432	0.179225	-0.54256	0.721785	-0.531195	-0.407842	-0.123354	4.68723	10.1342	6.73e-06	6.5e-05
St8sia4	0.0948686	0.580866	0.295848	-0.232838	-0.625024	0.392186	-0.0318592	-0.910042	0.878183	-0.200979	0.285018	-0.485997	4.89607	10.1313	6.75e-06	6.51e-05
Mogs	0.396501	0.176794	0.1097	0.0615482	0.294383	-0.232834	-0.225252	0.22729	-0.452542	0.286801	0.0670931	0.219707	6.9603	10.1308	6.76e-06	6.51e-05
Sgpl1	0.36718	0.167073	0.233732	0.0782033	-0.154647	0.23285	-0.0552451	-0.0879879	0.0327429	0.133448	-0.066659	0.200107	9.26299	10.1224	6.81e-06	6.56e-05
Carf	-0.746192	-0.105864	0.278862	-0.720245	-1.0674	0.347153	0.304809	-0.682672	0.987481	-1.02505	-0.384726	-0.640328	3.15469	10.1221	6.81e-06	6.56e-05
Camkk1	-0.472318	-0.817957	-0.599618	-0.0311301	-0.255334	0.224204	-0.158429	-0.0369947	-0.121435	0.127299	-0.21834	0.345639	4.85533	10.1176	6.84e-06	6.58e-05
Tnrc6b	-0.293901	-0.419287	-0.0328537	-0.393137	-0.542932	0.149796	-0.13209	-0.156499	0.0244088	-0.261047	-0.386434	0.125387	6.25526	10.1162	6.85e-06	6.59e-05
Ptpn6	0.396063	0.233891	0.0404969	0.312459	0.272418	0.0400409	-0.0431072	0.0790238	-0.122131	0.355566	0.193394	0.162172	9.24084	10.1095	6.89e-06	6.62e-05
Ndc80	1.75318	1.42947	2.04665	-0.288711	0.0575519	-0.346263	0.00476096	0.674739	-0.669978	-0.293472	-0.617187	0.323715	1.38535	10.1085	6.9e-06	6.62e-05
Hcfc2	-0.36071	-0.98536	-0.017665	-0.258512	-1.13779	0.879277	0.0845327	-0.170095	0.254628	-0.343045	-0.967695	0.62465	4.52174	10.1069	6.91e-06	6.63e-05
Pgs1	0.18465	0.0767417	-0.082567	0.162738	0.554452	-0.391713	-0.104479	0.395143	-0.499622	0.267217	0.159309	0.107908	6.15456	10.1037	6.93e-06	6.64e-05
Prkab1	-0.205801	-0.505924	-0.461489	0.269222	0.0680769	0.201145	0.0135343	0.112512	-0.0989776	0.255688	-0.0444349	0.300122	7.58558	10.1033	6.93e-06	6.64e-05
Dmtf1	-0.234846	-0.144386	0.0367614	-0.22883	-0.497171	0.268341	0.0427776	-0.316023	0.358801	-0.271608	-0.181147	-0.0904603	6.87934	10.103	6.93e-06	6.64e-05
Pnpla8	-0.251092	-0.330885	-0.00614872	-0.12852	-0.538724	0.410204	0.116424	-0.213987	0.330411	-0.244944	-0.324737	0.0797929	6.20133	10.0999	6.95e-06	6.66e-05
Impdh1	1.26406	1.55434	0.724137	0.479048	1.00412	-0.52507	-0.0608744	0.173918	-0.234793	0.539923	0.8302	-0.290277	2.33825	10.0994	6.95e-06	6.66e-05
Use1	0.19246	0.269979	-0.0231374	0.245898	0.577685	-0.331787	0.0303005	0.284568	-0.254268	0.215598	0.293117	-0.077519	5.72091	10.0982	6.96e-06	6.66e-05
A230046K03Rik	-0.300565	-0.274594	0.103176	-0.210561	-0.598927	0.388367	0.193181	-0.221158	0.414338	-0.403741	-0.37777	-0.0259716	7.65447	10.094	6.99e-06	6.68e-05
Adtrp	-0.235871	-1.50879	-0.8076	0.592704	-0.840959	1.43366	0.0209755	-0.13977	0.160745	0.571729	-0.70119	1.27292	1.38553	10.0863	7.04e-06	6.73e-05
Slfn5	1.93214	4.1561	3.17013	-0.653895	-0.749067	0.0951714	0.584088	-1.73504	2.31913	-1.23798	0.985978	-2.22396	1.98802	10.085	7.05e-06	6.73e-05
Ireb2	-0.228272	-0.301738	0.245778	-0.555148	-0.99939	0.444242	-0.0810977	-0.451873	0.370775	-0.47405	-0.547517	0.0734662	5.46255	10.0799	7.08e-06	6.76e-05
Brk1	0.0830966	0.273291	-0.00079068	0.129952	0.48339	-0.353439	0.0460644	0.209308	-0.163244	0.0838873	0.274082	-0.190195	7.85809	10.0775	7.1e-06	6.77e-05
Romo1	0.203321	0.963505	0.423588	-0.0572811	0.59319	-0.650471	0.162986	0.0532738	0.109712	-0.220267	0.539917	-0.760183	4.25173	10.0691	7.15e-06	6.82e-05
Hvcn1	0.399165	0.383105	0.320668	0.00757435	0.0424903	-0.034916	-0.0709229	-0.0199471	-0.0509758	0.0784972	0.0624374	0.0160598	7.23599	10.0581	7.22e-06	6.89e-05
Rtp4	1.47169	1.46896	1.39208	0.451047	0.183056	0.267991	0.371435	0.106175	0.26526	0.0796121	0.0768808	0.00273134	4.90911	10.0566	7.23e-06	6.89e-05
Prkacb	-0.0523867	-0.0905439	0.116981	-0.226154	-0.717576	0.491422	-0.0567859	-0.510051	0.453265	-0.169368	-0.207525	0.0381572	6.72451	10.0563	7.24e-06	6.89e-05
Med11	-0.0904001	0.140977	-0.339979	0.334289	0.844164	-0.509875	0.08471	0.363208	-0.278498	0.249579	0.480956	-0.231377	4.87568	10.0555	7.24e-06	6.89e-05
Khdrbs3	-0.51532	-0.591352	-0.264383	-0.00625019	-0.10491	0.0986597	0.244687	0.22206	0.0226272	-0.250937	-0.32697	0.0760325	6.59364	10.0473	7.3e-06	6.94e-05
Naa20	-0.033467	0.810998	0.179482	0.149195	0.47567	-0.326476	0.362144	-0.155845	0.517989	-0.212949	0.631515	-0.844465	5.07064	10.0419	7.33e-06	6.97e-05
2410016O06Rik	0.340397	0.188882	-0.17694	0.406507	0.737736	-0.331228	-0.110829	0.371914	-0.482743	0.517337	0.365822	0.151515	5.65458	10.0406	7.34e-06	6.98e-05
Atf2	-0.330861	-0.423462	-0.0423733	-0.230704	-0.638661	0.407957	0.0577837	-0.257573	0.315357	-0.288488	-0.381089	0.0926007	6.09331	10.0363	7.37e-06	7e-05
Pak2	-0.22952	0.0352008	0.225165	-0.425392	-0.569162	0.14377	0.0292928	-0.379198	0.408491	-0.454685	-0.189964	-0.264721	7.26431	10.0357	7.37e-06	7e-05
Cdt1	1.06109	-0.0459841	-0.00361703	0.605595	0.450026	0.155569	-0.459112	0.492393	-0.951505	1.06471	-0.0423671	1.10707	3.56855	10.0337	7.39e-06	7.01e-05
Kif2c	2.10925	2.06126	0.618522	1.14492	1.59366	-0.448735	-0.345805	0.150918	-0.496723	1.49073	1.44274	0.0479882	2.03309	10.0328	7.39e-06	7.01e-05
Tnrc6a	-0.750942	-0.142432	0.0536223	-0.719308	-0.44189	-0.277418	0.0852561	-0.245836	0.331092	-0.804564	-0.196054	-0.60851	5.47258	10.0285	7.42e-06	7.03e-05
Vamp8	-0.0197573	0.224153	-0.127616	0.184646	0.534911	-0.350265	0.0767872	0.183142	-0.106355	0.107859	0.351769	-0.243911	7.6763	10.0216	7.47e-06	7.08e-05
Gem	2.16406	1.47697	0.0482023	0.743277	1.27298	-0.529704	-1.37258	-0.155788	-1.21679	2.11585	1.42877	0.687085	2.15862	10.0169	7.5e-06	7.1e-05
Ythdf2	-0.0413229	-0.352051	-0.292138	0.262757	-0.0409043	0.303661	0.011942	0.0190085	-0.00706649	0.250815	-0.0599128	0.310728	7.36861	10.0143	7.52e-06	7.11e-05
Top2b	-0.478124	-0.445096	0.0619913	-0.560409	-1.02801	0.467604	-0.0202935	-0.520926	0.500632	-0.540116	-0.507087	-0.0330284	6.32618	10.0138	7.53e-06	7.11e-05
Stx3	0.330586	0.802838	0.772246	0.200563	0.593816	-0.393253	0.642223	0.563224	0.0789992	-0.441661	0.0305918	-0.472253	2.92142	10.0137	7.53e-06	7.11e-05
Zmat5	0.220528	-0.0284959	-0.104965	0.377951	0.715365	-0.337413	0.0524589	0.638896	-0.586437	0.325492	0.0764687	0.249024	4.12827	10.006	7.58e-06	7.15e-05
Psmg4	0.255711	0.999142	0.306378	0.0844956	0.786012	-0.701516	0.135163	0.0932482	0.041915	-0.0506676	0.692764	-0.743431	3.40239	10.0051	7.59e-06	7.15e-05
Setd5	-0.232274	-0.00190535	-0.013562	-0.387915	-0.509006	0.121091	-0.169204	-0.520662	0.351459	-0.218712	0.0116566	-0.230368	5.93897	10.0051	7.59e-06	7.15e-05
Gm17147	-0.441219	-0.491364	0.107936	-0.699819	-1.13753	0.437716	-0.150664	-0.538235	0.387571	-0.549155	-0.5993	0.0501445	3.3491	10.005	7.59e-06	7.15e-05
Tmem65	-0.0907746	0.160208	0.0848714	-0.142047	-0.476392	0.334346	0.0335994	-0.551729	0.585329	-0.175646	0.075337	-0.250983	6.04843	10.0007	7.62e-06	7.18e-05
Chst11	0.60295	1.271	0.686011	-0.0371626	0.484551	-0.521714	0.0458988	-0.100435	0.146334	-0.0830615	0.584987	-0.668048	3.79483	9.99816	7.64e-06	7.19e-05
Uhrf2	-0.298821	-0.237714	-0.230679	-0.128671	-0.430945	0.302274	-0.0605295	-0.42391	0.36338	-0.068142	-0.00703513	-0.0611068	6.32072	9.99799	7.64e-06	7.19e-05
Pggt1b	-0.479225	-0.418741	-0.0480256	-0.165478	-0.628563	0.463085	0.265721	-0.257848	0.523569	-0.431199	-0.370716	-0.0604837	4.86374	9.9923	7.68e-06	7.22e-05
Csnk1e	0.160787	-0.106225	-0.174853	0.292961	0.319617	-0.0266559	-0.0426787	0.250988	-0.293667	0.33564	0.0686284	0.267011	8.34007	9.98879	7.7e-06	7.24e-05
Kif18b	4.16344	0.861791	2.78993	1.01908	0.421349	0.597733	-0.354425	2.34949	-2.70392	1.37351	-1.92814	3.30165	0.802064	9.98366	7.74e-06	7.27e-05
Snx20	0.225638	0.095538	-0.175313	0.271396	0.494195	-0.222798	-0.129554	0.223344	-0.352898	0.40095	0.270851	0.1301	6.78824	9.98103	7.76e-06	7.29e-05
Htatip2	0.461014	0.91265	0.51653	-0.0328054	0.657587	-0.690393	0.0227104	0.261466	-0.238756	-0.0555158	0.396121	-0.451637	3.55105	9.98027	7.76e-06	7.29e-05
Kcnn4	1.49882	0.617153	0.348767	1.01365	0.784181	0.229466	-0.136408	0.515795	-0.652203	1.15006	0.268386	0.881669	2.97339	9.97296	7.82e-06	7.33e-05
Tcf3	0.432716	-0.148753	-0.0925362	0.247131	0.343734	-0.0966024	-0.278121	0.39995	-0.678071	0.525252	-0.0562166	0.581469	6.12974	9.97083	7.83e-06	7.34e-05
Whsc1l1	-0.397963	-0.155851	0.0683332	-0.383529	-0.731825	0.348296	0.0827669	-0.50764	0.590407	-0.466296	-0.224184	-0.242112	5.74724	9.96432	7.88e-06	7.38e-05
Cbr3	-0.988186	0.279384	-0.745613	-0.236238	0.659218	-0.895456	0.00633494	-0.365778	0.372113	-0.242573	1.025	-1.26757	3.68228	9.96389	7.88e-06	7.38e-05
Rn7s6	2.95809	-0.761763	3.012	-1.23397	-1.41775	0.183779	-1.18005	2.35602	-3.53607	-0.0539184	-3.77377	3.71985	-0.842622	9.96325	7.89e-06	7.38e-05
Usp21	-0.0937384	-0.453118	-0.278405	0.162515	0.0984325	0.0640825	-0.0221519	0.273145	-0.295297	0.184667	-0.174713	0.359379	7.27732	9.95832	7.92e-06	7.41e-05
Gm15503	-0.209014	-0.46444	-0.334963	0.283327	-0.00444618	0.287773	0.157378	0.125031	0.0323472	0.125949	-0.129477	0.255426	6.22181	9.95417	7.95e-06	7.44e-05
Arid3a	-0.610142	-0.326135	-0.372888	-0.358431	-0.496091	0.137659	-0.121177	-0.542843	0.421667	-0.237255	0.0467526	-0.284007	5.16561	9.95335	7.96e-06	7.44e-05
Rasgrp4	-0.388128	-1.43155	-0.924395	0.458867	0.0202654	0.438602	-0.0773996	0.527418	-0.604817	0.536267	-0.507152	1.04342	2.89394	9.9453	8.02e-06	7.49e-05
Usp2	-0.0150214	-0.334383	-0.315302	0.410348	0.226228	0.184121	0.110068	0.245309	-0.135241	0.30028	-0.0190817	0.319362	7.84327	9.94285	8.04e-06	7.5e-05
Tmed1	0.0153011	0.00135221	0.128537	0.0494118	0.59171	-0.542298	0.162648	0.718895	-0.556247	-0.113236	-0.127185	0.0139488	4.85506	9.93409	8.1e-06	7.56e-05
Psmd4	-0.0185542	0.0969644	-0.0271442	0.00476279	0.413017	-0.408254	-0.00382719	0.288909	-0.292736	0.00858999	0.124109	-0.115519	6.97968	9.92066	8.21e-06	7.65e-05
Tomm40	0.323611	0.210839	0.113873	0.0212778	0.40787	-0.386593	-0.188461	0.310904	-0.499365	0.209739	0.0969666	0.112772	5.5053	9.91821	8.22e-06	7.66e-05
H2-T22	0.276745	0.723071	0.597221	-0.0618764	0.362747	-0.424624	0.2586	0.236898	0.021702	-0.320476	0.12585	-0.446326	3.57937	9.91771	8.23e-06	7.66e-05
Akr1b3	0.234976	0.344567	0.0679409	0.17215	0.606604	-0.434454	0.0051151	0.329978	-0.324863	0.167035	0.276626	-0.109591	4.36715	9.91757	8.23e-06	7.66e-05
Kidins220	0.0044785	0.0109402	0.246649	-0.482769	-0.781015	0.298246	-0.240598	-0.545305	0.304708	-0.242171	-0.235709	-0.0064617	6.37721	9.91205	8.27e-06	7.7e-05
Afm	6.07415	-3.5542	6.16869	0.187511	-6.10637	6.29388	0.282052	3.61653	-3.33448	-0.0945415	-9.7229	9.62835	-3.3507	9.90703	8.31e-06	7.73e-05
Tspan7	0.206802	0.255378	-0.0354684	0.262171	0.385993	-0.123822	0.019901	0.095147	-0.075246	0.24227	0.290846	-0.0485759	8.05246	9.90678	8.31e-06	7.73e-05
Zfp24	-0.252452	-0.220531	-0.220632	0.0107712	-0.354269	0.36504	0.0425912	-0.35437	0.396961	-0.03182	0.00010087	-0.0319209	6.61377	9.90386	8.33e-06	7.74e-05
Prcp	-0.334876	0.0859057	0.19324	-0.359217	-0.488553	0.129336	0.168899	-0.381219	0.550118	-0.528116	-0.107334	-0.420782	6.43491	9.90029	8.36e-06	7.77e-05
Tnfsf13b	0.176869	0.483209	0.0494124	0.141088	0.644409	-0.50332	0.0136311	0.210612	-0.196981	0.127457	0.433796	-0.306339	5.79268	9.89807	8.38e-06	7.78e-05
Scrn3	-0.19768	-0.294603	-0.257336	-0.0204039	-0.459874	0.43947	-0.0800605	-0.422607	0.342547	0.0596567	-0.0372667	0.0969233	5.18574	9.89193	8.43e-06	7.82e-05
Tet1	-0.00471472	-1.74267	0.089923	0.152692	-1.72646	1.87915	0.24733	0.106132	0.141198	-0.0946377	-1.83259	1.73795	3.54084	9.88239	8.5e-06	7.88e-05
Arhgap4	-0.122856	-0.51628	-0.0953359	-0.125016	-0.430613	0.305596	-0.0974958	-0.00966846	-0.0878273	-0.0275204	-0.420944	0.393424	7.73594	9.87622	8.55e-06	7.92e-05
Ppib	0.074956	0.378784	0.0399501	0.168686	0.548127	-0.379441	0.13368	0.209293	-0.0756128	0.0350059	0.338834	-0.303828	6.58483	9.87551	8.56e-06	7.93e-05
Junb	0.150179	-0.0745456	-0.416636	0.393884	0.778501	-0.384617	-0.17293	0.436411	-0.609341	0.566814	0.34209	0.224724	7.27264	9.87187	8.59e-06	7.95e-05
Cmya5	-0.42518	-1.02372	-0.0441983	-0.335769	-1.14561	0.809843	0.0452121	-0.16609	0.211302	-0.380982	-0.979523	0.598542	3.91356	9.86989	8.6e-06	7.95e-05
Dip2b	-0.236266	-0.427823	-0.0316367	-0.368116	-0.683006	0.31489	-0.163487	-0.286819	0.123333	-0.204629	-0.396187	0.191557	7.88681	9.86981	8.6e-06	7.95e-05
1810011O10Rik	0.296672	1.06379	0.687338	-0.453526	0.497177	-0.950703	-0.0628598	0.120727	-0.183587	-0.390666	0.37645	-0.767116	4.12625	9.869	8.61e-06	7.96e-05
Tfcp2	-0.343715	-0.927282	0.127675	-0.531327	-0.969032	0.437705	-0.0599368	0.0859253	-0.145862	-0.47139	-1.05496	0.583567	4.24285	9.86767	8.62e-06	7.96e-05
Clta	0.188385	0.41496	0.201221	-0.0805866	0.126519	-0.207105	-0.06775	-0.0872202	0.0194701	-0.0128366	0.213739	-0.226575	7.79162	9.85806	8.7e-06	8.03e-05
Rps6ka1	-0.0380902	-0.519175	-0.341005	0.18448	-0.0182778	0.202758	-0.118435	0.159893	-0.278327	0.302914	-0.17817	0.481085	9.71015	9.85736	8.7e-06	8.03e-05
Tm9sf2	-0.0917953	-0.147706	-0.234145	0.226012	-0.0440784	0.27009	0.0836627	-0.130517	0.21418	0.142349	0.0864387	0.0559106	9.15018	9.85258	8.74e-06	8.06e-05
Tm2d2	0.133843	0.232509	0.0351741	0.254408	0.430198	-0.17579	0.155739	0.232863	-0.0771239	0.0986686	0.197335	-0.0986663	6.96353	9.85251	8.74e-06	8.06e-05
Foxred2	6.33211	-1.45536	1.60434	5.00982	0.595017	4.4148	0.282052	3.65472	-3.37267	4.72777	-3.0597	7.78747	-3.54336	9.84958	8.77e-06	8.08e-05
Cd9-ps	1.44651	0.709377	1.80021	-0.32671	-0.23784	-0.0888704	0.0269903	0.852995	-0.826005	-0.3537	-1.09084	0.737135	-0.0756818	9.84456	8.81e-06	8.11e-05
Tmem68	-0.327431	-0.178158	-0.123144	-0.00897239	-0.377453	0.368481	0.195314	-0.322439	0.517754	-0.204287	-0.0550141	-0.149273	6.42298	9.84293	8.82e-06	8.12e-05
Cd38	7.48923	-0.693245	4.92088	3.06846	-1.66273	4.73119	0.500105	3.9514	-3.45129	2.56835	-5.61412	8.18248	-2.28708	9.84019	8.84e-06	8.13e-05
Ccnt2	-0.320494	-0.182003	0.0749705	-0.206318	-0.325229	0.118911	0.189146	-0.0682554	0.257402	-0.395464	-0.256973	-0.138491	7.21819	9.82724	8.95e-06	8.23e-05
Rab8b	-0.154624	-0.345748	-0.0779168	-0.0927988	-0.556167	0.463369	-0.0160919	-0.288336	0.272245	-0.0767069	-0.267831	0.191124	8.02318	9.82453	8.97e-06	8.25e-05
Zfp619	-0.328199	-0.619709	0.0464029	-0.392847	-1.49282	1.09998	-0.018245	-0.826713	0.808468	-0.374602	-0.666111	0.291509	3.42903	9.82377	8.98e-06	8.25e-05
Scamp5	-0.0345832	-0.453331	-0.121287	0.0227854	-0.427757	0.450542	-0.0639187	-0.0957124	0.0317936	0.0867041	-0.332044	0.418748	7.95436	9.81042	9.09e-06	8.35e-05
Pgp	0.347005	0.109163	0.120276	0.0439715	0.354666	-0.310695	-0.182758	0.365779	-0.548537	0.226729	-0.0111129	0.237842	4.95645	9.80644	9.13e-06	8.37e-05
Mthfd2	1.12242	0.373146	0.0500748	0.842017	0.446823	0.395194	-0.230329	0.123752	-0.354081	1.07235	0.323071	0.749275	4.45472	9.80413	9.15e-06	8.39e-05
Rsu1	0.28642	0.031746	-0.0476429	0.325668	0.348082	-0.0224137	-0.00839474	0.268693	-0.277088	0.334063	0.0793889	0.254674	7.31147	9.80155	9.17e-06	8.4e-05
Ccdc47	-0.191888	-0.218988	-0.00993889	-0.140409	-0.466485	0.326076	0.0415411	-0.257436	0.298977	-0.18195	-0.209049	0.0270992	7.23241	9.79775	9.2e-06	8.43e-05
Slc12a3	-0.478436	-3.1861	3.52319	-3.72344	-3.80875	0.0853073	0.278186	2.90054	-2.62235	-4.00163	-6.70929	2.70766	-4.34369	9.79292	9.24e-06	8.45e-05
Mob1a	-0.0390083	-0.13717	0.0778393	-0.128629	-0.493905	0.365276	-0.011781	-0.278895	0.267114	-0.116848	-0.215009	0.0981619	8.48554	9.79288	9.24e-06	8.45e-05
Tmem30a	-0.217053	0.202275	0.220114	-0.29964	-0.371503	0.0718635	0.137527	-0.353664	0.491191	-0.437167	-0.0178397	-0.419328	8.28997	9.79276	9.25e-06	8.45e-05
Exoc2	0.188355	-0.0112794	0.0893984	0.0549459	-0.577991	0.632937	-0.0440106	-0.477313	0.433303	0.0989565	-0.100678	0.199634	6.17914	9.78921	9.28e-06	8.48e-05
Sdha	0.325968	0.218731	0.058485	0.201255	0.212685	-0.0114308	-0.0662282	0.0524393	-0.118668	0.267483	0.160246	0.107237	8.2338	9.78693	9.3e-06	8.49e-05
Ninj1	0.303612	-0.266274	-0.172737	0.40243	0.406016	-0.00358621	-0.0739185	0.499554	-0.573472	0.476349	-0.0935377	0.569886	6.36262	9.78324	9.33e-06	8.52e-05
Fuom	1.51943	1.6847	0.85583	0.317708	0.672715	-0.355008	-0.345897	-0.156154	-0.189743	0.663605	0.82887	-0.165265	1.42901	9.773	9.42e-06	8.59e-05
Nr2c2	-0.104887	-0.501493	0.00595307	-0.287362	-0.908951	0.621589	-0.176522	-0.401504	0.224982	-0.11084	-0.507447	0.396607	5.53896	9.77245	9.42e-06	8.59e-05
Itpripl1	-0.790461	-0.407221	-0.379649	-0.322188	-0.39927	0.0770824	0.0886243	-0.371698	0.460322	-0.410812	-0.027572	-0.38324	5.82527	9.76082	9.53e-06	8.68e-05
Mbd5	-0.520733	-0.121686	-0.286118	-0.501242	-0.678196	0.176955	-0.266627	-0.842628	0.576001	-0.234614	0.164432	-0.399046	4.00168	9.75842	9.55e-06	8.7e-05
Lnpep	-0.257546	-0.0947958	0.21451	-0.738174	-0.888649	0.150475	-0.266117	-0.579343	0.313226	-0.472057	-0.309306	-0.162751	4.91763	9.74723	9.65e-06	8.79e-05
1600014C10Rik	0.501765	0.420889	0.0874795	0.340844	0.359029	-0.0181852	-0.0734412	0.0256199	-0.0990611	0.414285	0.333409	0.0808759	6.52629	9.73695	9.74e-06	8.87e-05
Cyr61	5.34184	-0.318269	1.58019	3.76018	-1.80138	5.56157	-0.00146365	0.0970763	-0.09854	3.76165	-1.89846	5.66011	-4.15838	9.73583	9.75e-06	8.87e-05
Fam212a	-0.146105	-0.436566	-0.53442	0.25313	0.293664	-0.0405339	-0.135185	0.19581	-0.330994	0.388315	0.0978546	0.29046	7.02403	9.73304	9.78e-06	8.89e-05
Tifab	-0.231323	-0.185827	-0.174013	-0.134579	-0.332993	0.198414	-0.0772698	-0.32118	0.24391	-0.0573093	-0.0118138	-0.0454956	8.21849	9.73025	9.8e-06	8.91e-05
Nfia	-0.521128	-0.749488	-0.183018	-0.251749	-0.592713	0.340965	0.0863613	-0.0262435	0.112605	-0.33811	-0.56647	0.22836	5.30735	9.72814	9.82e-06	8.92e-05
Tmem159	0.201438	0.330967	0.0737551	0.296449	0.569095	-0.272645	0.168766	0.311883	-0.143117	0.127683	0.257211	-0.129528	5.49643	9.72579	9.85e-06	8.94e-05
Ybx1	0.272361	0.562249	-0.00814899	0.268326	0.620523	-0.352197	-0.0121842	0.0501251	-0.0623093	0.28051	0.570398	-0.289888	6.56674	9.72278	9.87e-06	8.95e-05
Appl2	-0.217533	-0.229343	-0.0730903	-0.159746	-0.465086	0.305341	-0.0153029	-0.308833	0.29353	-0.144443	-0.156253	0.0118104	6.97574	9.72269	9.87e-06	8.95e-05
A430110C17Rik	-1.66192	2.31347	-4.01888	2.52014	2.64049	-0.120356	0.163168	-3.69186	3.85503	2.35697	6.33235	-3.97539	-1.39665	9.71875	9.91e-06	8.98e-05
Gsk3b	-0.562522	0.198774	0.0239139	-0.489611	-0.162545	-0.327066	0.0968254	-0.337405	0.43423	-0.586436	0.17486	-0.761296	6.05819	9.71181	9.98e-06	9.04e-05
Gm43857	-1.04335	-0.60552	0.130427	-0.884653	-1.50666	0.622005	0.289124	-0.770711	1.05984	-1.17378	-0.735947	-0.43783	1.54167	9.71049	9.99e-06	9.04e-05
Abhd15	0.22459	-0.886564	-0.224889	0.298529	-0.0440778	0.342606	-0.15095	0.617598	-0.768548	0.449479	-0.661675	1.11115	6.30965	9.71019	9.99e-06	9.04e-05
Prdx2	0.0130081	0.429207	-0.00265121	0.120112	0.598243	-0.478131	0.104453	0.166384	-0.0619317	0.0156593	0.431859	-0.416199	6.05809	9.70843	1e-05	9.05e-05
Pop7	-0.012485	0.187653	-0.329383	0.314379	0.769401	-0.455022	-0.00251894	0.252364	-0.254883	0.316898	0.517037	-0.200139	4.52048	9.70686	1e-05	9.06e-05
Stab1	0.332803	-0.898565	-0.167152	0.14686	-0.422779	0.569639	-0.353095	0.308634	-0.661729	0.499954	-0.731413	1.23137	9.023	9.7062	1e-05	9.06e-05
Fndc3a	-0.248736	-0.22628	0.298052	-0.528505	-0.714893	0.186388	0.0182824	-0.190561	0.208844	-0.546788	-0.524332	-0.0224557	6.33784	9.70555	1e-05	9.06e-05
BC004004	0.240201	0.369356	0.162723	0.140613	0.415797	-0.275184	0.0631355	0.209165	-0.146029	0.0774779	0.206632	-0.129154	6.74206	9.69437	1.01e-05	9.15e-05
Mpv17l	-0.87544	-1.48236	-0.659622	-0.0219541	-1.36773	1.34578	0.193865	-0.544996	0.738861	-0.215819	-0.822739	0.60692	2.12547	9.69289	1.02e-05	9.16e-05
Armc2	5.00314	2.0346	4.3889	-0.407977	-0.467778	0.0598008	-1.02222	1.88652	-2.90874	0.614239	-2.3543	2.96854	-1.93969	9.6928	1.02e-05	9.16e-05
Bmpr2	-0.756237	0.18503	0.0163115	-0.6316	-0.545278	-0.0863219	0.140949	-0.713997	0.854946	-0.772549	0.168719	-0.941268	5.27971	9.69032	1.02e-05	9.17e-05
Actr1b	0.456686	0.425693	0.24645	0.0148819	0.251246	-0.236364	-0.195355	0.0720034	-0.267358	0.210236	0.179243	0.0309936	6.56003	9.68731	1.02e-05	9.19e-05
Pcp4	0.879969	0.898062	1.13996	0.441607	0.485404	-0.0437974	0.701603	0.727307	-0.0257046	-0.259996	-0.241903	-0.0180929	2.16726	9.68276	1.03e-05	9.23e-05
Cyc1	0.0123577	0.185479	0.00512196	0.0330105	0.439335	-0.406325	0.0257748	0.258978	-0.233203	0.00723572	0.180357	-0.173122	6.6546	9.68099	1.03e-05	9.24e-05
Sft2d2	0.326915	-0.513074	0.0144223	-0.00127429	-0.545612	0.544338	-0.313767	-0.0181161	-0.295651	0.312493	-0.527496	0.839988	8.5901	9.67602	1.03e-05	9.28e-05
Ncdn	0.545938	0.285164	0.188782	-0.0458041	0.261975	-0.307779	-0.40296	0.165593	-0.568554	0.357156	0.0963819	0.260774	5.28736	9.67568	1.03e-05	9.28e-05
Akap8	-0.277773	-0.381629	-0.123845	-0.191053	-0.457375	0.266322	-0.0371252	-0.199591	0.162466	-0.153928	-0.257784	0.103856	7.18975	9.67134	1.04e-05	9.31e-05
Rgl1	0.145967	-0.67916	-0.2726	0.362877	-0.27203	0.634906	-0.0556899	0.13453	-0.19022	0.418566	-0.40656	0.825127	6.77848	9.6643	1.04e-05	9.37e-05
Med12	-0.242743	-0.182254	0.0587407	-0.723958	-0.695708	-0.0282499	-0.422474	-0.454713	0.0322395	-0.301484	-0.240994	-0.0604895	5.38168	9.65444	1.05e-05	9.45e-05
Casp8	-0.177034	-0.47666	-0.370523	0.14029	-0.0233331	0.163623	-0.0531988	0.0828044	-0.136003	0.193489	-0.106138	0.299626	8.00189	9.65311	1.05e-05	9.46e-05
Mbnl2	-0.227094	-0.330043	-0.112883	-0.089399	-0.359184	0.269785	0.0248119	-0.142024	0.166836	-0.114211	-0.21716	0.102949	7.33292	9.64553	1.06e-05	9.52e-05
Dctn5	-0.235482	-0.258861	-0.260982	0.145004	0.0443985	0.100606	0.119505	0.0422782	0.0772264	0.0254997	0.00212029	0.0233794	7.7399	9.64362	1.06e-05	9.53e-05
Elk4	-0.386233	0.0588467	0.382361	-0.670581	-0.670874	0.00029298	0.0980133	-0.347359	0.445373	-0.768594	-0.323515	-0.44508	5.019	9.64081	1.07e-05	9.55e-05
Pitrm1	0.579001	0.231849	0.534718	-0.0496268	-0.0496493	2.25e-05	-0.0939099	0.25322	-0.34713	0.0442831	-0.302869	0.347152	5.33047	9.63949	1.07e-05	9.56e-05
Mmp12	3.9791	2.25695	5.19527	-0.519996	-0.259272	-0.260724	0.696168	2.67904	-1.98288	-1.21616	-2.93832	1.72215	1.06607	9.63874	1.07e-05	9.56e-05
Timm22	0.201409	0.183533	0.0786979	0.351847	0.555198	-0.203351	0.229136	0.450363	-0.221226	0.122711	0.104836	0.0178752	4.98373	9.63659	1.07e-05	9.57e-05
2810405F17Rik	-0.918915	-0.501245	-0.0865633	-0.790455	-1.28059	0.490137	0.0418964	-0.865909	0.907806	-0.832351	-0.414682	-0.417669	2.22529	9.63623	1.07e-05	9.57e-05
Tmem59	0.0511454	0.0992955	-0.10824	0.30962	0.386071	-0.0764512	0.150234	0.178535	-0.028301	0.159386	0.207536	-0.0481501	9.78817	9.63248	1.08e-05	9.6e-05
Cit	1.75475	0.602108	1.67975	-0.137811	0.160719	-0.29853	-0.212802	1.23837	-1.45117	0.0749917	-1.07765	1.15264	1.78261	9.6291	1.08e-05	9.63e-05
Klra2	5.20271	0.880423	-0.12305	5.24613	3.20405	2.04208	-0.0796237	2.20058	-2.2802	5.32576	1.00347	4.32228	-3.79455	9.61761	1.09e-05	9.72e-05
Maml2	-0.320551	-0.122227	-0.131081	-0.188823	-0.445375	0.256552	0.000647267	-0.454229	0.454877	-0.18947	0.00885401	-0.198324	5.96737	9.61718	1.09e-05	9.72e-05
Cebpb	0.131352	0.0838258	-0.446568	0.484933	1.01615	-0.531219	-0.0929868	0.485758	-0.578745	0.57792	0.530394	0.0475263	6.52272	9.61689	1.09e-05	9.72e-05
Ptpn1	-0.0650861	-0.307093	-0.307343	0.13408	0.162054	-0.0279734	-0.108177	0.161803	-0.26998	0.242257	0.000250356	0.242007	8.36445	9.61465	1.09e-05	9.74e-05
Filip1l	-0.447657	-1.2036	-0.471736	0.0847291	-0.679738	0.764467	0.0606502	0.0521239	0.00852635	0.0240789	-0.731862	0.755941	6.43921	9.61008	1.1e-05	9.78e-05
Eng	-0.10332	-0.749267	-0.383885	0.0278581	-0.17569	0.203549	-0.252707	0.189692	-0.442398	0.280565	-0.365382	0.645947	6.66679	9.60854	1.1e-05	9.79e-05
Caskin2	0.237615	4.58559	4.07784	-4.14337	0.809	-4.95237	-0.303144	0.301249	-0.604394	-3.84023	0.50775	-4.34798	-2.98479	9.60474	1.1e-05	9.82e-05
Hscb	0.40411	0.929048	0.543534	0.0502766	0.665769	-0.615492	0.1897	0.280255	-0.090555	-0.139424	0.385514	-0.524937	3.21805	9.5995	1.11e-05	9.86e-05
Dbi	0.00673223	1.10223	0.37239	-0.0849436	0.393029	-0.477973	0.280714	-0.336811	0.617525	-0.365658	0.72984	-1.0955	4.99839	9.59624	1.11e-05	9.89e-05
Ttc39b	-0.271629	-0.10852	-0.207372	-0.330302	-0.595533	0.265231	-0.266045	-0.694385	0.42834	-0.0642566	0.0988515	-0.163108	5.59629	9.58912	1.12e-05	9.95e-05
Ighm	0.310493	0.119584	0.0174844	0.234121	0.364006	-0.129885	-0.0588881	0.261906	-0.320794	0.293009	0.1021	0.190909	9.3254	9.58605	1.12e-05	9.97e-05
Lpin2	-0.223644	-0.364753	-0.00307169	-0.268018	-0.49609	0.228072	-0.0474456	-0.134409	0.0869635	-0.220573	-0.361681	0.141109	7.50112	9.58481	1.12e-05	9.98e-05
Hint1	0.130569	0.744085	0.262714	0.0120474	0.492158	-0.48011	0.144193	0.0107869	0.133406	-0.132145	0.481371	-0.613516	5.60579	9.57883	1.13e-05	0.000100292
Naa15	-0.377631	-0.00344102	0.0310322	-0.486021	-0.551249	0.0652273	-0.0773579	-0.516775	0.439417	-0.408663	-0.0344732	-0.37419	5.8626	9.57737	1.13e-05	0.000100379
Acer3	-0.0685616	0.267871	0.154075	-0.116945	-0.22572	0.108775	0.105692	-0.339515	0.445207	-0.222637	0.113795	-0.336432	7.7136	9.57543	1.13e-05	0.000100513
Mib1	-0.291052	-0.116586	0.388865	-0.687387	-0.977633	0.290246	-0.00747011	-0.472182	0.464712	-0.679917	-0.505451	-0.174467	5.4795	9.5727	1.14e-05	0.000100722
Myo1b	-0.35687	-0.598998	-0.122538	-0.183352	-0.591812	0.40846	0.0509806	-0.115351	0.166331	-0.234332	-0.476461	0.242128	6.35604	9.55833	1.15e-05	0.000102052
Ccr1	0.372987	-0.344164	-0.85888	0.978682	-0.556171	1.53485	-0.253185	-1.07089	0.817701	1.23187	0.514716	0.717151	4.55938	9.54938	1.16e-05	0.000102871
Rnasel	-0.281395	-0.875011	-0.636335	0.460051	-0.20327	0.663321	0.10511	0.0354054	0.0697046	0.354941	-0.238675	0.593616	4.70885	9.54461	1.17e-05	0.000103285
Tmem168	-0.098068	-0.369768	-0.179931	0.0349309	-0.464381	0.499312	-0.0469326	-0.274545	0.227613	0.0818635	-0.189836	0.2717	7.44184	9.53183	1.18e-05	0.000104494
Cd300a	-0.216051	-0.289064	-0.218131	0.0534611	-0.233023	0.286484	0.0513811	-0.16209	0.213471	0.00207997	-0.070933	0.073013	7.61474	9.52995	1.18e-05	0.000104627
Sh3bgr	3.1726	3.62116	2.30233	1.71758	1.7303	-0.0127153	0.847306	0.411467	0.43584	0.870274	1.31883	-0.448555	-3.1762	9.52905	1.19e-05	0.000104663
Zfp740	-0.131288	-0.574004	-0.143949	-0.00202626	-0.227852	0.225826	-0.0146872	0.202203	-0.216891	0.0126609	-0.430056	0.442716	7.48985	9.52837	1.19e-05	0.000104677
Gm6560	1.48037	1.02121	1.55287	0.0254285	0.392178	-0.366749	0.0979364	0.923837	-0.825901	-0.072508	-0.53166	0.459152	-0.536002	9.52766	1.19e-05	0.000104694
Rps7	0.621651	0.909548	0.545505	0.242793	0.822922	-0.58013	0.166647	0.45888	-0.292233	0.0761452	0.364042	-0.287897	2.11127	9.52436	1.19e-05	0.00010497
Rlf	-0.162861	-0.476852	-0.00414753	-0.416732	-0.731274	0.314542	-0.258019	-0.258569	0.000550514	-0.158713	-0.472705	0.313992	5.69002	9.51424	1.2e-05	0.000105871
Srd5a3	0.262141	0.203586	0.177363	0.194323	0.31324	-0.118918	0.109545	0.287017	-0.177473	0.084778	0.026223	0.058555	6.54911	9.51397	1.2e-05	0.000105871
Arhgef2	0.301623	-0.299867	0.00491968	0.00840119	-0.100584	0.108985	-0.288302	0.204203	-0.492504	0.296703	-0.304787	0.60149	7.55341	9.51377	1.2e-05	0.000105871
Gadd45gip1	-0.0204013	0.128525	-0.184754	0.162843	0.672347	-0.509503	-0.00150969	0.359067	-0.360577	0.164353	0.313279	-0.148926	4.27904	9.51243	1.2e-05	0.000105952
Cklf	-0.690924	-0.0998921	-0.111446	-0.2454	-0.188751	-0.0566492	0.334077	-0.200306	0.534382	-0.579477	0.0115543	-0.591032	5.82863	9.5112	1.21e-05	0.000106022
Nfam1	-0.232145	-0.534609	-0.291909	0.0109727	-0.19016	0.201133	-0.0487911	0.0525396	-0.101331	0.0597639	-0.2427	0.302464	8.87402	9.50798	1.21e-05	0.000106293
Eif2s3y	-0.504137	-0.710399	-0.244265	-0.0225763	-0.634016	0.61144	0.237296	-0.167882	0.405178	-0.259872	-0.466134	0.206262	6.57969	9.49697	1.22e-05	0.000107358
Zfp37	-0.277243	-1.06254	-0.487186	0.157842	-0.86348	1.02132	-0.0521005	-0.288125	0.236024	0.209942	-0.575355	0.785298	3.39358	9.49203	1.23e-05	0.000107811
Cstf2t	0.032383	-0.550857	-0.087617	0.141511	-0.523347	0.664858	0.0215113	-0.060107	0.0816183	0.12	-0.46324	0.58324	6.61848	9.48986	1.23e-05	0.000107877
Zfp944	-0.505626	-0.422507	-0.209306	-0.0369419	-0.659297	0.622355	0.259379	-0.446096	0.705474	-0.29632	-0.213202	-0.0831188	4.55366	9.48983	1.23e-05	0.000107877
Zfyve19	-0.00597331	-0.224691	-0.382344	0.358941	0.460646	-0.101705	-0.0174296	0.302993	-0.320422	0.376371	0.157653	0.218717	6.33717	9.4893	1.23e-05	0.000107877
Cebpz	-0.236862	-0.453167	-0.126523	-0.101385	-0.42767	0.326285	0.0089537	-0.101025	0.109979	-0.110339	-0.326645	0.216306	6.92663	9.48901	1.23e-05	0.000107877
Irf7	2.07795	1.87677	2.37326	0.770133	0.48794	0.282193	1.06544	0.984421	0.0810159	-0.295304	-0.496481	0.201178	4.02227	9.48872	1.23e-05	0.000107877
Smpdl3a	0.0826652	0.626549	0.433991	-0.397101	0.21891	-0.616011	-0.0457748	0.0263524	-0.0721272	-0.351326	0.192558	-0.543884	5.23969	9.48605	1.24e-05	0.000108096
Clptm1	0.221623	0.137706	-0.00199428	0.156565	0.292326	-0.135761	-0.0670522	0.152625	-0.219677	0.223617	0.139701	0.0839167	8.50777	9.48359	1.24e-05	0.000108209
Chp2	5.73553	-1.76901	1.36425	2.85098	-2.31235	5.16333	-1.5203	0.820912	-2.34121	4.37128	-3.13326	7.50454	-3.61475	9.48353	1.24e-05	0.000108209
Perp	1.12348	1.69422	0.993548	0.549511	0.618117	-0.0686054	0.419581	-0.0825573	0.502138	0.12993	0.700674	-0.570744	2.01112	9.48337	1.24e-05	0.000108209
Tradd	0.399406	0.344388	-0.0280521	0.382115	0.794162	-0.412047	-0.0453431	0.421722	-0.467065	0.427458	0.37244	0.0550178	4.41001	9.48073	1.24e-05	0.000108427
Rhoh	-0.307298	-0.350292	-0.251888	-0.0319538	-0.0958133	0.0638595	0.0234559	0.00259053	0.0208654	-0.0554097	-0.0984039	0.0429941	7.94795	9.46532	1.26e-05	0.000109977
Ssbp2	-0.531381	-0.200182	-0.277766	0.0626767	0.185269	-0.122592	0.316292	0.107686	0.208606	-0.253615	0.0775836	-0.331198	5.98418	9.45091	1.28e-05	0.000111444
G6pdx	0.364775	0.376168	0.171753	0.100587	0.248474	-0.147886	-0.0924345	0.0440577	-0.136492	0.193022	0.204416	-0.0113939	6.45362	9.4458	1.28e-05	0.000111933
Vps13b	-0.152654	-0.0295206	0.368845	-0.536276	-0.896378	0.360103	-0.0147775	-0.498013	0.483236	-0.521498	-0.398365	-0.123133	5.84562	9.44359	1.29e-05	0.000112113
Gabpb2	-0.56295	-0.138209	0.145603	-0.764119	-0.86344	0.0993213	-0.0555647	-0.579627	0.524063	-0.708554	-0.283812	-0.424741	4.48317	9.44217	1.29e-05	0.000112208
Fbxo6	0.280035	0.473881	-0.00939279	0.143324	0.475889	-0.332565	-0.146104	-0.00738546	-0.138718	0.289427	0.483274	-0.193847	5.29774	9.4404	1.29e-05	0.000112341
Rrad	0.141246	-0.302943	-0.16951	0.0509456	0.388633	-0.337688	-0.25981	0.522066	-0.781876	0.310756	-0.133433	0.444189	4.55245	9.43753	1.29e-05	0.000112593
Kbtbd7	-0.449768	-0.369725	-0.337845	-0.308001	-0.732669	0.424668	-0.196078	-0.700789	0.504711	-0.111923	-0.0318797	-0.0800434	4.93013	9.43062	1.3e-05	0.000113282
Phf10	-0.462746	-0.215023	-0.0238541	-0.434195	-0.685165	0.25097	0.00469761	-0.493996	0.498693	-0.438892	-0.191169	-0.247723	5.02401	9.42942	1.3e-05	0.000113356
Tlr5	-0.143665	-0.47289	-0.485221	0.194494	-0.741921	0.936415	-0.147062	-0.754253	0.60719	0.341556	0.0123315	0.329225	4.59857	9.42402	1.31e-05	0.000113885
Rsad2	2.9828	5.17297	1.9469	0.58255	0.141051	0.441498	-0.453358	-3.08502	2.63166	1.03591	3.22607	-2.19016	1.80589	9.42079	1.31e-05	0.00011418
Tspan33	-0.602333	0.233164	0.121361	-0.6326	0.195403	-0.828003	0.0910936	0.0836	0.00749354	-0.723693	0.111803	-0.835497	5.8752	9.41994	1.32e-05	0.000114216
Crot	-0.0643436	-0.367285	-0.250668	0.31243	-0.203486	0.515916	0.126105	-0.0868694	0.212975	0.186324	-0.116617	0.302941	6.91486	9.41866	1.32e-05	0.000114298
Klf7	-0.284565	-0.781548	-0.536752	0.295553	-0.0383249	0.333878	0.0433657	0.206471	-0.163106	0.252187	-0.244796	0.496983	5.58218	9.41483	1.32e-05	0.00011466
Sfi1	-0.0105306	-0.539218	-0.289598	0.0344236	-0.372612	0.407036	-0.244643	-0.122992	-0.121652	0.279067	-0.24962	0.528687	5.35277	9.41416	1.32e-05	0.000114676
Dusp27	-0.381969	-0.940807	-0.337718	-0.135731	-1.00139	0.86566	-0.0914801	-0.398301	0.306821	-0.0442505	-0.603089	0.558839	4.27243	9.41012	1.33e-05	0.000115063
Sos1	-0.370948	-0.401154	0.291463	-0.983785	-1.37211	0.388322	-0.321374	-0.67949	0.358116	-0.662412	-0.692617	0.0302056	4.60474	9.40433	1.34e-05	0.000115644
Bmi1	-0.319559	-0.302271	-0.0990718	-0.137155	-0.501278	0.364124	0.0833328	-0.298079	0.381412	-0.220487	-0.203199	-0.0172884	5.58017	9.39864	1.34e-05	0.000116218
Psmd8	0.0894779	0.220105	-0.0763488	0.223238	0.522649	-0.299411	0.0574114	0.226195	-0.168784	0.165827	0.296454	-0.130627	7.00316	9.39562	1.35e-05	0.000116448
Slk	-0.159491	0.182525	0.371822	-0.499217	-0.699858	0.200641	0.0320966	-0.510561	0.542657	-0.531313	-0.189297	-0.342016	6.09134	9.39553	1.35e-05	0.000116448
Mrpl41	0.0939072	0.137621	-0.0938899	0.377923	0.702235	-0.324313	0.190125	0.470724	-0.280599	0.187797	0.231511	-0.0437141	4.47954	9.39363	1.35e-05	0.000116601
Tmbim4	-0.131409	0.52377	0.131413	-0.0303954	0.446534	-0.47693	0.232427	0.0541773	0.178249	-0.262822	0.392357	-0.655179	6.87287	9.39021	1.35e-05	0.000116863
Igfbp4	0.305414	-0.223901	-0.400641	0.531434	-0.366648	0.898082	-0.17462	-0.543387	0.368767	0.706054	0.176739	0.529315	4.956	9.38936	1.36e-05	0.000116863
[truncated: 15,255 more rows]
