# Supplementary material for: Different effects of constitutive and induced microbiota modulation on microglia in a mouse model of Alzheimer’s disease
Source: Acta Neuropathol Commun. 2020 Jul 29;8:119. doi: 10.1186/s40478-020-00988-5 (PMC7389451; doi:10.1186/s40478-020-00988-5)
Supplement: Supplementary file 10 — Additional file 10. Table 5. Pathway analysis SPF FAD vs WT. [file 40478_2020_988_MOESM10_ESM.xls]

## Sheet: Sheet0
© 2000-2020 QIAGEN. All rights reserved.
Ingenuity Canonical Pathways	-log(p-value)	Ratio	z-score	Molecules
Phagosome Maturation	6,69E00	1,75E-01	N/A	ATP6V0C,ATP6V0D2,ATP6V1A,ATP6V1B2,ATP6V1C1,B2M,CTSA,CTSB,CTSD,CTSE,CTSV,CTSZ,CYBB,DYNLT1,HLA-A,LAMP1,LAMP2,PRDX1,PRDX6,RAB7B,TUBA1A,TUBA1C,TUBB2A,TUBB6
EIF2 Signaling	5,95E00	1,4E-01	2,828	ATF4,BCL2,EIF3K,KRAS,MRAS,PABPC1,RAP1B,RPL14,RPL18A,RPL21,RPL23,RPL37,RPL37A,RPL39,RPL4,RPL41,RPL8,RPL9,RPLP0,RPLP2,RPS11,RPS14,RPS18,RPS19,RPS2,RPS21,RPS26,RPS3,RPS5,RPS9
LXR/RXR Activation	5,94E00	1,82E-01	0,277	ACACA,APOE,C3,C4A/C4B,CD36,CYP51A1,ECHS1,FASN,IL1R1,IL1RL1,LDLR,LPL,LYZ,MMP9,MSR1,MYLIP,NFKB1,S100A8,SERPINF1,TF
Glycolysis I	3,88E00	3,04E-01	2,646	ALDOA,ENO1,GAPDH,GPI,PGK1,PKM,TPI1
mTOR Signaling	3,85E00	1,21E-01	0,905	DGKZ,EIF3K,HIF1A,KRAS,MRAS,PLD3,PLD4,PPP2CB,PRKAB1,PRR5L,RAP1B,RHOC,RPS11,RPS14,RPS18,RPS19,RPS2,RPS21,RPS26,RPS3,RPS5,RPS6KA1,RPS9,VEGFB
Cell Cycle: G2/M DNA Damage Checkpoint Regulation	3,02E00	1,84E-01	-1,000	AURKA,CCNB1,CCNB2,CDK1,CDKN1A,PKMYT1,PLK1,RPS6KA1,TOP2A
Complement System	2,84E00	2,12E-01	1,000	C2,C3,C3AR1,C4A/C4B,CFH,ITGAX,ITGB2
Fcγ Receptor-mediated Phagocytosis in Macrophages and Monocytes	2,57E00	1,33E-01	0,577	ARF6,ARPC1B,FCGR3A/FCGR3B,FGR,FYN,HCK,LYN,MYO5A,NCF1,PLD3,PLD4,TLN2
STAT3 Pathway	2,38E00	1,14E-01	0,632	BCL2,CDKN1A,FLT1,HGF,IGF1,IL1R1,IL1RL1,IL3RA,IL7R,KRAS,MRAS,RAP1B,SOCS2,SOCS6,TGFBR2
Interferon Signaling	2,29E00	1,94E-01	0,816	BCL2,IFITM2,IFITM3,IFNGR1,OAS1,STAT1
Neuroinflammation Signaling Pathway	2,27E00	9,06E-02	2,449	APP,ATF4,B2M,BCL2,BIRC5,CASP8,CX3CR1,CYBB,HLA-A,HLA-DMA,HLA-DOA,HLA-DQA1,HLA-DQB1,IDE,IFNGR1,IL1R1,IRF7,MFGE8,MMP9,MYD88,Naip1 (includes others),NFKB1,STAT1,TGFBR2,TREM2,TYROBP
Cyclins and Cell Cycle Regulation	2,11E00	1,28E-01	1,897	CCNA2,CCNB1,CCNB2,CCNE1,CDK1,CDK6,CDKN1A,CDKN2C,E2F1,PPP2CB
NRF2-mediated Oxidative Stress Response	1,58E00	8,85E-02	1,732	AKR1A1,ATF4,DNAJB14,DNAJC10,DNAJC9,EPHX1,FTH1,FTL,GSTO1,KRAS,MAF,MAFF,MRAS,PRDX1,RAP1B,SCARB1,UBE2E3
Cdc42 Signaling	1,27E00	8,89E-02	N/A	ARPC1B,B2M,CLIP1,H2-T22,HLA-A,HLA-DMA,HLA-DOA,HLA-DQA1,HLA-DQB1,HLA-E,HLA-G,IQGAP1
Chemokine Signaling	1,07E00	9,72E-02	0,378	Calm1 (includes others),CCL4,CCR5,CXCR4,KRAS,MRAS,RAP1B
Paxillin Signaling	7,64E-01	7,63E-02	0,378	ARF6,CSK,ITGAX,ITGB2,KRAS,MRAS,RAP1B,TLN2,VCL
Production of Nitric Oxide and Reactive Oxygen Species in Macrophages	5,62E-01	6,49E-02	0,905	APOE,CYBB,IFNGR1,LYZ,NCF1,NCF4,NFKB1,PPP2CB,RAP1B,RHOC,S100A8,STAT1
Mitochondrial Dysfunction	4,79E-01	6,29E-02	N/A	APP,BCL2,CASP8,COX4I1,COX6A1,COX6A2,FIS1,NDUFA1,TRAK1,UCP2
Oxidative Phosphorylation	0	4,04E-02	2,000	COX4I1,COX6A1,COX6A2,NDUFA1
Sirtuin Signaling Pathway	0	5,2E-02	-2,111	APP,E2F1,HIF1A,IDH2,LDHA,NDUFA1,NFKB1,PDK1,PGK1,SLC2A1,TSPO,TUBA1A,TUBA1C,UCP2
