# Supplementary material for: Different effects of constitutive and induced microbiota modulation on microglia in a mouse model of Alzheimer’s disease
Source: Acta Neuropathol Commun. 2020 Jul 29;8:119. doi: 10.1186/s40478-020-00988-5 (PMC7389451; doi:10.1186/s40478-020-00988-5)
Supplement: Supplementary file 11 — Additional file 11. Table 6. Pathway analysis GF FAD vs WT. [file 40478_2020_988_MOESM11_ESM.xls]

## Sheet: Sheet0
© 2000-2020 QIAGEN. All rights reserved.
Ingenuity Canonical Pathways	-log(p-value)	Ratio	z-score	Molecules
Phagosome Maturation	1,22E01	2,77E-01	NA	ATP6AP1,ATP6V0A2,ATP6V0C,ATP6V0E1,ATP6V1A,ATP6V1B2,ATP6V1C1,ATP6V1E1,ATP6V1F,ATP6V1G1,B2M,CALR,CTSA,CTSB,CTSD,CTSE,CTSH,CTSS,CTSV,CTSW,CTSZ,CYBB,HLA-A,LAMP1,LAMP2,NAPA,PRDX1,PRDX2,PRDX5,PRDX6,RAB7A,RAB7B,TAP1,TUBA1A,TUBA1C,TUBA4A,TUBB6,VTI1B
EIF2 Signaling	1,09E01	2,19E-01	3,000	AGO2,ATF3,EIF3F,EIF3H,EIF3K,GAB1,MYC,PABPC1,PIK3R5,RPL10A,RPL13,RPL13A,RPL14,RPL18A,RPL21,RPL22,RPL23,RPL26,RPL35,RPL37,RPL37A,RPL38,RPL39,RPL4,RPL41,RPL7,RPL8,RPLP0,RPLP2,RPS11,RPS14,RPS15,RPS15A,RPS18,RPS19,RPS2,RPS20,RPS21,RPS24,RPS25,RPS26,RPS27L,RPS3,RPS5,RPS7,RPS9,SREBF1
LXR/RXR Activation	2,52E00	1,55E-01	0,632	ACACA,APOE,CD14,CYP51A1,ECHS1,FASN,IL1B,LDLR,LPL,LYZ,MYLIP,NFKB1,RXRG,SERPINF1,SREBF1,TF,TNFRSF1B
mTOR Signaling	7,72E00	1,96E-01	0,243	DGKZ,EIF3F,EIF3H,EIF3K,EIF4B,EIF4EBP1,FKBP1A,GAB1,HIF1A,PIK3R5,PLD1,PLD3,PLD4,PPP2R1B,PRKAB1,PRKCA,PRKCD,PRR5L,RHOC,RHOH,RPS11,RPS14,RPS15,RPS15A,RPS18,RPS19,RPS2,RPS20,RPS21,RPS24,RPS25,RPS26,RPS27L,RPS3,RPS5,RPS6KA1,RPS7,RPS9,VEGFB
Glycolysis I	3,79E00	3,48E-01	2,828	ALDOA,ENO1,GAPDH,GPI,PFKL,PGK1,PKM,TPI1
Cell Cycle: G2/M DNA Damage Checkpoint Regulation	3,11E00	2,24E-01	-0,632	ABL1,CCNB2,CDK1,CKS1B,CUL1,GADD45A,MDM2,PLK1,PTPMT1,RPS6KA1,YWHAH
Complement System	2,63E00	2,42E-01	2,000	C1QA,C1QB,C1QC,C2,C3AR1,ITGAM,ITGAX,ITGB2
Fcγ Receptor-mediated Phagocytosis in Macrophages and Monocytes	4,03E00	0.2	0,943	ARPC1B,ARPC2,ARPC5,ARPC5L,FCGR2A,FCGR3A/FCGR3B,FGR,FYN,HCK,LYN,MYO5A,NCF1,PLD1,PLD3,PLD4,PRKCA,PRKCD,TLN2
STAT3 Pathway	1,18E00	1,14E-01	0,632	FGF2,GHR,IGF1,IL10RA,IL17RA,IL1B,IL3RA,IL6R,IL7R,MAPK14,MYC,NDUFA13,SOCS2,SOCS6,TGFBR2
Interferon Signaling	3,52E00	2,9E-01	1,667	IFITM2,IFITM3,IFNAR2,IFNGR1,JAK1,OAS1,PIAS1,PSMB8,TAP1
Neuroinflammation Signaling Pathway	2,58E00	1,22E-01	0,870	ACVR2B,B2M,BIRC5,CASP8,CFLAR,CHUK,CX3CR1,CYBB,GAB1,GRINA,HLA-A,HLA-DMA,HLA-DOA,HLA-DOB,IFNGR1,IL1B,IL6R,JAK1,MAPK14,MFGE8,NCSTN,NFAT5,NFKB1,P2RX7,PIK3R5,PLA2G12A,PLA2G4B,PPP3CA,SLC1A3,SOD2,TGFBR2,TLR1,TLR2,TREM2,TYROBP
Cyclins and Cell Cycle Regulation	4,45E-01	8,97E-02	2,236	ABL1,CCNA2,CCNB2,CDK1,CUL1,E2F1,PPP2R1B
Iron homeostasis signaling pathway	4,09E00	1,77E-01	NA	ATP6AP1,ATP6V0A2,ATP6V0C,ATP6V0E1,ATP6V1A,ATP6V1B2,ATP6V1C1,ATP6V1E1,ATP6V1F,ATP6V1G1,CUL1,FTH1,FTL,HFE,HIF1A,HSCB,IL6R,JAK1,SLC11A1,SLC25A37,SLC40A1,SMAD1,TF
NRF2-mediated Oxidative Stress Response	1,55E00	1,15E-01	1,155	AKR1A1,AKR7A2,DNAJB14,DNAJB5,DNAJC15,EPHX1,FTH1,FTL,GAB1,GSTM3,GSTO1,HERPUD1,MAFF,MAPK14,MGST3,PIK3R5,PRDX1,PRKCA,PRKCD,SCARB1,SOD2,TXN
Cdc42 Signaling	3,41E00	1,63E-01	2,496	ARHGEF6,ARPC1B,ARPC2,ARPC5,ARPC5L,B2M,BAIAP2,CFL1,CLIP1,FCER1G,H2-T22,HLA-A,HLA-DMA,HLA-DOA,HLA-DOB,HLA-E,HLA-G,IQGAP3,LIMK2,MAPK14,MYL12B,MYL6
Chemokine Signaling	1,07E00	1,25E-01	-1,000	Calm1 (includes others),CAMK2D,CCL4,CCR5,CFL1,CXCR4,LIMK2,MAPK14,PRKCA
Paxillin Signaling	7,8E-01	1,02E-01	-1,890	ACTN1,ARHGEF6,GAB1,GIT2,ITGA9,ITGAE,ITGAM,ITGAX,ITGB2,MAPK14,PIK3R5,TLN2
Production of Nitric Oxide and Reactive Oxygen Species in Macrophages	1,46E00	1,14E-01	-1,528	APOE,CHUK,CYBA,CYBB,GAB1,IFNGR1,JAK1,LYZ,MAP3K3,MAPK14,NCF1,NFKB1,NFKBIE,PIK3R5,PPP2R1B,PRKCA,PRKCD,RHOC,RHOH,TLR2,TNFRSF1B
Mitochondrial Dysfunction	20	3,27E-01	NA	Atp5e,ATP5F1A,ATP5F1B,ATP5F1C,ATP5F1D,ATP5MF,ATP5PF,ATP5PO,CASP8,COX4I1,COX6A1,COX6A2,COX6B1,Cox6c,COX7A2,COX7A2L,COX7B,COX8A,FIS1,GPD2,GPX4,HSD17B10,NCSTN,NDUFA1,NDUFA11,NDUFA12,NDUFA13,NDUFA2,NDUFA3,NDUFA4,NDUFA5,NDUFA7,NDUFA8,NDUFB10,NDUFB11,NDUFB2,NDUFB6,NDUFB7,NDUFB8,NDUFB9,NDUFS6,NDUFV3,PARK7,PRDX5,SDHB,SOD2,TXN2,UCP2,UQCR10,UQCR11,UQCRQ,VPS9D1
Oxidative Phosphorylation	2,03E01	4,14E-01	6,091	Atp5e,ATP5F1A,ATP5F1B,ATP5F1C,ATP5F1D,ATP5MF,ATP5PF,ATP5PO,COX4I1,COX6A1,COX6A2,COX6B1,Cox6c,COX7A2,COX7A2L,COX7B,COX8A,NDUFA1,NDUFA11,NDUFA12,NDUFA13,NDUFA2,NDUFA3,NDUFA4,NDUFA5,NDUFA7,NDUFA8,NDUFB10,NDUFB11,NDUFB2,NDUFB6,NDUFB7,NDUFB8,NDUFB9,NDUFS6,NDUFV3,SDHB,UQCR10,UQCR11,UQCRQ,VPS9D1
Sirtuin Signaling Pathway	1,3E01	2,16E-01	-3,317	ATP5F1A,ATP5F1B,ATP5F1C,ATP5F1D,ATP5PF,E2F1,FOXO1,G6PD,GABARAP,GADD45A,HIF1A,IDH2,LDHA,MAP1LC3A,MAP1LC3B,MYC,NDUFA1,NDUFA11,NDUFA12,NDUFA13,NDUFA2,NDUFA3,NDUFA4,NDUFA5,NDUFA7,NDUFA8,NDUFB10,NDUFB11,NDUFB2,NDUFB6,NDUFB7,NDUFB8,NDUFB9,NDUFS6,NDUFV3,NFKB1,PDK1,PGK1,POLR2F,PPID,SDHB,SIRT2,SIRT7,SLC25A4,SLC25A5,SLC2A1,SOD2,SREBF1,TIMM13,TIMM8B,TOMM7,TP53BP1,TSPO,TUBA1A,TUBA1C,TUBA4A,UCP2,XRCC5
