# Supplementary material for: Different effects of constitutive and induced microbiota modulation on microglia in a mouse model of Alzheimer’s disease
Source: Acta Neuropathol Commun. 2020 Jul 29;8:119. doi: 10.1186/s40478-020-00988-5 (PMC7389451; doi:10.1186/s40478-020-00988-5)
Supplement: Supplementary file 12 — Additional file 12. Table 7. Pathway analysis ABX FAD vs WT. [file 40478_2020_988_MOESM12_ESM.xls]

## Sheet: Sheet0
© 2000-2020 QIAGEN. All rights reserved.
Ingenuity Canonical Pathways	-log(p-value)	Ratio	z-score	Molecules
Phagosome Maturation	1,17E01	2,41E-01	NA	ATP6AP1,ATP6V0A1,ATP6V1A,ATP6V1B2,ATP6V1C1,CALR,CTSA,CTSB,CTSD,CTSE,CTSH,CTSS,CTSV,CTSZ,CYBB,DCTN4,DYNLT1,HLA-A,HLA-DRB5,LAMP1,LAMP2,NAPA,NSF,PRDX6,RAB7B,TAP1,TUBA1A,TUBA1C,TUBB6,VPS16,VPS18,VPS37A,YKT6
EIF2 Signaling	2,13E00	1,02E-01	-0,775	ACTB,ATF3,BCL2,EIF3B,FLT3,GSK3B,KRAS,PAIP1,PIK3R1,RALA,RAP1A,RAP1B,RPL10A,RPL14,RPL4,RPLP0,RPS19,RPS2,RPS5,RRAS2,SREBF1,XIAP
LXR/RXR Activation	4,74E00	1,73E-01	1,508	ACACA,APOE,C4A/C4B,CD14,CD36,CYP51A1,ECHS1,FASN,LDLR,LPL,LY96,LYZ,MSR1,MYLIP,NR1H2,PLTP,SERPINF1,SREBF1,TF
mTOR Signaling	2,21E00	1,06E-01	-0,258	DGKZ,EIF3B,FLT3,HIF1A,KRAS,PIK3R1,PLD3,PPP2CB,PPP2R5E,PRKCA,PRKCH,PRR5L,RALA,RAP1A,RAP1B,RHOQ,RPS19,RPS2,RPS5,RPS6KA2,RRAS2
Glycolysis I	3,62E00	3,04E-01	2,646	ALDOA,ENO1,GAPDH,GPI,PFKL,PKM,TPI1
Cell Cycle: G2/M DNA Damage Checkpoint Regulation	3,35E00	2,04E-01	-1,265	CCNB1,CCNB2,CDC25C,CDK1,CDKN1A,CKS1B,MDM4,PKMYT1,PLK1,TOP2A
Complement System	2,6E00	2,12E-01	2,000	C1QB,C1QC,C2,C3AR1,C4A/C4B,ITGAX,ITGB2
Fcγ Receptor-mediated Phagocytosis in Macrophages and Monocytes	3,69E00	1,67E-01	1,291	ACTB,ACTR2,ARPC1B,ARPC5,FCGR3A/FCGR3B,FGR,MYO5A,PIK3R1,PLD3,PRKCA,PRKCH,PTEN,RAB11A,TLN1,TLN2
STAT3 Pathway	4,11E00	1,52E-01	-1,000	BCL2,BMPR2,CDKN1A,IGF1,IL11RA,IL12RB2,IL2RG,IL3RA,KRAS,MAPK8,PTPN2,PTPN6,RALA,RAP1A,RAP1B,RRAS2,SOCS2,TGFBR1,TGFBR2,TYK2
Interferon Signaling	6,14E00	3,55E-01	2,111	BCL2,IFIT3,IFITM2,IFITM3,IFNGR1,OAS1,PSMB8,PTPN2,STAT1,TAP1,TYK2
Neuroinflammation Signaling Pathway	4,92E00	1,25E-01	2,335	ACVR1,APP,BCL2,BIRC5,BMPR2,CCL5,CYBB,FLT3,GABBR1,GLUL,GSK3B,HLA-A,HLA-DMA,HLA-DOA,HLA-DQA1,HLA-DQB1,HLA-DRB5,IDE,IFNGR1,JAK3,MAPK7,MAPK8,MFGE8,NCSTN,PIK3R1,PLA2G2D,PYCARD,STAT1,TGFBR1,TGFBR2,TLR2,TLR8,TREM2,TYK2,TYROBP,XIAP
Cyclins and Cell Cycle Regulation	3,83E00	1,79E-01	2,138	CCNA2,CCNB1,CCNB2,CCND2,CCNH,CDK1,CDK4,CDKN1A,CDKN1B,CDKN2C,E2F1,GSK3B,PPP2CB,PPP2R5E
Iron homeostasis signaling pathway	2,44E00	1,23E-01	NA	ACO2,ATP6AP1,ATP6V0A1,ATP6V1A,ATP6V1B2,ATP6V1C1,BMPR2,CD163,FTH1,FTL,HIF1A,JAK3,SLC11A1,SLC25A37,TF,TYK2
NRF2-mediated Oxidative Stress Response	3,86E00	1,3E-01	0,471	ACTB,AKR1A1,BACH1,DNAJA2,EPHX1,FKBP5,FLT3,FTH1,FTL,GSK3B,GSTO1,KEAP1,KRAS,MAF,MAFF,MAPK7,MAPK8,PIK3R1,PRKCA,PRKCH,RALA,RAP1A,RAP1B,RRAS2,SCARB1
Cdc42 Signaling	2,66E00	1,26E-01	0,632	ACTR2,ARPC1B,ARPC5,CLIP1,GSK3B,HLA-A,HLA-DMA,HLA-DOA,HLA-DQA1,HLA-DQB1,HLA-DRB5,HLA-G,IQGAP1,IQGAP2,ITGA5,MAPK8,RALA
Chemokine Signaling	4,86E00	2,08E-01	-1,291	Calm1 (includes others),CAMK2B,CCL4,CCL5,CCR5,CXCR4,GNAI2,KRAS,MAPK8,PRKCA,RALA,RAP1A,RAP1B,ROCK2,RRAS2
Paxillin Signaling	3,8E00	1,53E-01	-0,832	ACTB,ACTN1,ACTN4,FLT3,ITGA5,ITGAL,ITGAX,ITGB2,ITGB5,KRAS,MAPK8,PIK3R1,RALA,RAP1A,RAP1B,RRAS2,TLN1,TLN2
Production of Nitric Oxide and Reactive Oxygen Species in Macrophages	2,94E00	1,19E-01	1,414	APOE,CYBA,CYBB,FLT3,IFNGR1,IRF8,JAK3,LYZ,MAP3K2,MAPK8,PIK3R1,PPP2CB,PPP2R5E,PRKCA,PRKCH,PTPN6,RAP1A,RAP1B,RHOQ,STAT1,TLR2,TYK2
Mitochondrial Dysfunction	1,09E00	8,81E-02	NA	ACO2,APP,ATP5F1B,BCL2,COX4I1,COX6A1,COX6A2,LRRK2,MAPK8,NCSTN,OGDH,SDHA,UCP2,XDH
Oxidative Phosphorylation	0	5,05E-02	2,236	ATP5F1B,COX4I1,COX6A1,COX6A2,SDHA
Sirtuin Signaling Pathway	5,14E-01	6,69E-02	-1,291	APP,ATP5F1B,E2F1,G6PD,GOT2,GSK3B,HIF1A,LDHA,MAPK7,NR1H2,SDHA,SIRT2,SLC2A1,SREBF1,TSPO,TUBA1A,TUBA1C,UCP2
